# Supplementary material for: Epigenome-wide association study of lung function in Latino children and youth with asthma
Source: Clin Epigenetics. 2022 Jan 15;14:9. doi: 10.1186/s13148-022-01227-5 (PMC8760660; doi:10.1186/s13148-022-01227-5)
Supplement: Supplementary file 5 — Additional file 5. Supplementary Tables S1-S13. [file 13148_2022_1227_MOESM5_ESM.xls]

## Sheet: S1
Table S1. Association results for probes with FDR-P<=0.1 for the replication analyses between Mexicans and Puerto Ricans and meta-analysis of the two populations.
					Discovery					Replication				Meta-analysis
Trait	Discovery/ Replication	Probe	Gene	Flagged probe	Coef	SE	P	Cochran’s Q P	FDR-P	Coef	SE	P	Cochran’s Q P	Coef	SE	P	Cochran’s Q P
Pre-FEV1	PR/MX	cg25612754	ADAP1	Multimodal	0.056523	0.1325	1.92186e-07	3.17988e-09	0.034666	0.0294476	0.0631072	0.222526	0.0198394	0.0425167	0.060622	1.76767e-07	5.8954e-09
Pre-FEV1	PR/MX	cg26635474	CRAMP1L	No	-0.00396029	0.000761534	1.98855e-07	0.804198	0.034666	-1.3796e-05	0.000991986	0.988904	0.922902	-0.00226552	0.00116389	1.30469e-05	0.0183185
Pre-FEV1	PR/MX	cg05899338	ZNF239	No	0.00559405	0.00108357	2.4351e-07	0.590243	0.034666	-3.9002e-05	0.00208035	0.985042	0.707507	0.00439196	0.000961021	4.87499e-06	0.102364
Pre-FEV1	PR/MX	cg26836717	COL11A1	Cross-reactive	-0.018079	0.00367027	8.402e-07	0.176477	0.0897079	-0.00445249	0.00630671	0.480193	0.421199	-0.0146315	0.00317219	3.97976e-06	0.113509
Pre-FVC	PR/MX	cg02005505	GDF1/LASS1	No	-0.00629548	0.00110735	1.30675e-08	0.576522	0.00558085	0.00143317	0.00159146	0.367834	0.0833725	-0.0019053	0.0026268	4.03504e-07	0.000248518
Post-FEV1	PR/MX	cg26635474	CRAMP1L	No	-0.00394054	0.00075728	1.95515e-07	0.961686	0.0835004	-0.00018901	0.000968695	0.8453	0.947909	-0.00232084	0.00113029	1.02184e-05	0.0253745
Post-FVC	PR/MX	cg16405908	MRGPRE	No	-0.0253463	0.00504771	5.13104e-07	0.247591	0.0708768	-0.0179479	0.00570068	0.00164178	0.787282	-0.0220949	0.00377914	5.0188e-09	0.5023
Post-FVC	PR/MX	cg15482882	HIVEP3	No	-0.0169981	0.0270903	6.34881e-07	1.21659e-08	0.0708768	0.00391525	0.00441938	0.375656	0.38914	-0.00502179	0.0108308	7.70789e-06	1.47214e-07
Post-FVC	PR/MX	cg16326590	VWA3B	No	0.0215125	0.00434124	7.21892e-07	0.4832	0.0708768	-0.00164436	0.00763847	0.829554	0.177631	0.0112227	0.0076427	1.24973e-05	0.026077
Post-FVC	PR/MX	cg07428101	MUC2	No	0.0072119	0.0014663	8.7246e-07	0.655489	0.0708768	0.00564362	0.00204124	0.00569593	0.463805	0.0066781	0.00119089	2.05112e-08	0.771015
Post-FVC	PR/MX	cg01343344	MAB21L3	No	-0.00276769	0.000564328	9.37132e-07	0.205098	0.0708768	-0.000359051	0.00091834	0.695813	0.745875	-0.00210746	0.000480802	1.16946e-05	0.0819462
Post-FVC	PR/MX	cg22414525	CTRB2	No	0.0369443	0.00757931	1.09158e-06	0.730491	0.0708768	-0.00931096	0.0097016	0.337189	0.519526	0.0133989	0.0139566	8.45005e-05	0.00214184
Post-FVC	PR/MX	cg00129273	PRDM14	No	-0.0585764	0.0527708	1.1617e-06	5.08925e-06	0.0708768	-0.0426806	0.0169316	0.01171	0.516978	-0.0523959	0.0258513	1.80127e-07	7.97039e-05
Post-FEV1/FVC	PR/MX	cg27097660	CTRB2	No	0.0537575	0.0394791	4.1566e-10	0.000316002	0.00017752	-0.0153662	0.0150473	0.307162	0.47178	0.0180771	0.0296586	3.34749e-09	9.7966e-07
Post-FEV1/FVC	PR/MX	cg19286687	DES	No	-0.105818	0.0194911	5.66493e-08	0.658172	0.0120969	0.0332849	0.0304382	0.274165	0.739832	-0.0478679	0.0402161	4.40628e-06	0.00171885
Post-FEV1/FVC	PR/MX	cg06829157	FAM69A	Cross-reactive	0.293948	0.347927	1.85203e-07	1.25952e-07	0.0263654	-0.0297106	0.0788381	0.70628	0.628663	0.164965	0.174494	1.63277e-06	5.6966e-07
Post-FEV1/FVC	PR/MX	cg12404462	ASB1	No	0.0770732	0.0153739	5.35156e-07	0.12875	0.0571385	-0.0491306	0.0291316	0.0916982	0.21532	0.0271558	0.0436383	9.65663e-06	0.000343159
Post-FEV1/FVC	PR/MX	cg13767001	MIR759	No	0.0163898	0.0144139	9.18407e-07	0.00352193	0.0784465	-0.00398495	0.00687739	0.5623	0.877381	0.00714346	0.0102144	6.00645e-06	0.000504798
Post-FEV1/FVC	PR/MX	ch.12.17725596F	HPCAL1	No	-0.0104739	0.00216173	1.2653e-06	0.57375	0.0900638	-0.000661436	0.00352739	0.851257	0.562333	-0.00779477	0.00184315	2.34674e-05	0.0988562
Pre-FEV1	MX/PR	cg23591609	BEST3	No	-0.00866634	0.0109438	1.71057e-07	6.06035e-09	0.0416388	-0.000328692	0.00152407	0.829248	0.480037	-0.00412692	0.00378477	4.86502e-06	1.21125e-07
Pre-FEV1	MX/PR	cg10523319	DHRS3	No	0.00798193	0.0015501	2.61458e-07	0.0846103	0.0416388	0.000758329	0.00129892	0.559344	0.237944	0.00508177	0.0025356	8.46782e-06	0.000666162
Pre-FEV1	MX/PR	cg09564509	HDLBP	No	-0.0152033	0.0125121	2.9249e-07	0.00222512	0.0416388	0.00419372	0.00263968	0.112123	0.939644	-0.00528892	0.00773701	3.48213e-06	3.93254e-07
Pre-FEV1	MX/PR	cg18573338	TBC1D17	No	0.00870775	0.00842199	7.38062e-07	6.23927e-06	0.0609123	0.00262494	0.00131821	0.0464483	0.597839	0.00532281	0.00297435	2.20082e-06	4.3185e-05
Pre-FEV1	MX/PR	cg05135156	C1orf21	No	0.0282576	0.0490616	7.60274e-07	0.000912558	0.0609123	0.0029007	0.00905273	0.748648	0.351613	0.0191679	0.0221397	6.28208e-06	3.73734e-05
Pre-FEV1	MX/PR	cg18635207	TMEM90A	No	0.00422456	0.00404184	8.55752e-07	2.6821e-06	0.0609123	0.00116508	0.000577749	0.0437397	0.36182	0.00245279	0.00135044	2.32487e-06	2.08398e-05
Pre-FEV1	MX/PR	cg25548834	LOC402644	No	0.00429654	0.000878293	9.98582e-07	0.674332	0.0609248	-5.68036e-05	0.000641066	0.929394	0.502533	0.00172536	0.00131988	0.000102851	0.000832224
Pre-FEV1	MX/PR	cg07542748	RADIL	No	0.0867849	0.018007	1.43921e-06	0.413896	0.076832	-0.00239013	0.0114864	0.835163	0.516333	0.0390038	0.0271365	0.000307333	0.000343465
Pre-FEV1	MX/PR	cg07159484	BDNF	No	-0.00458115	0.00376341	2.04024e-06	0.00126165	0.096816	-0.000474917	0.000827026	0.565801	0.152984	-0.00216022	0.00195551	1.758e-05	6.20751e-05
Pre-FVC	MX/PR	cg14441538	PRKG1-AS1	No	-0.00666407	0.00443128	2.22582e-09	0.000178234	0.000950601	-0.00164217	0.000879212	0.0617938	0.763396	-0.00410714	0.00207021	7.70925e-09	2.42713e-05
Pre-FVC	MX/PR	cg09623056	NEURL3	No	0.0217871	0.0183549	3.14096e-08	1.25716e-05	0.00469518	-0.00117489	0.00361295	0.745038	0.134144	0.00904595	0.00924766	3.70301e-07	2.86209e-07
Pre-FVC	MX/PR	cg11861487	LRRTM2/SIL1	No	0.0121859	0.00220566	3.29811e-08	0.103459	0.00469518	0.00143629	0.00162244	0.376013	0.854357	0.0066416	0.00334645	1.7463e-06	0.000419862
Pre-FVC	MX/PR	cg27580953	STK32C	No	0.00920838	0.00709093	1.05111e-07	9.57506e-06	0.0112227	0.000151931	0.00128475	0.905864	0.559078	0.00438553	0.0028351	3.91181e-06	5.08125e-06
Pre-FVC	MX/PR	cg10523319	DHRS3	No	0.00654802	0.00125205	1.69644e-07	0.295493	0.0119832	0.0023789	0.00321985	0.030112	0.00644834	0.0047038	0.00209574	1.30635e-07	0.000846677
Pre-FVC	MX/PR	cg03791159	INSIG1/HTR5A	No	0.00516464	0.00305619	0.0001787	0.00677483	0.0119832	8.86806e-05	0.000915126	0.922802	0.392989	0.00233863	0.00215207	3.62943e-06	5.19585e-05
Pre-FVC	MX/PR	cg23470939	PPT2	No	-0.00847356	0.0155736	2.12896e-07	2.45382e-07	0.0119832	0.000745252	0.00236115	0.752283	0.354151	-0.00342183	0.00635554	3.56028e-06	2.86563e-07
Pre-FVC	MX/PR	cg00052290	ATAD1/CFLP1	No	-0.00281441	0.000543549	2.24469e-07	0.352517	0.0119832	-0.000140319	0.000327506	0.668326	0.354203	-0.00116097	0.000852304	2.38933e-05	0.000217567
Pre-FVC	MX/PR	cg14038115	UNC13A	No	0.00741561	0.0104134	3.24707e-07	4.63499e-07	0.0142924	0.00236642	0.00187084	0.205909	0.667754	0.00496956	0.00423719	2.01528e-06	5.4528e-06
Pre-FVC	MX/PR	cg05068866	KBTBD8/LRIG1	No	-0.0370617	0.0273742	3.34655e-07	0.000204313	0.0142924	0.000468637	0.00585343	0.936188	0.722037	-0.0183499	0.0137831	9.47171e-06	1.30555e-05
Pre-FVC	MX/PR	cg00914963	TBC1D16	No	-0.0257269	0.00511501	4.91303e-07	0.353974	0.0187747	-0.00897111	0.00480483	0.0618873	0.27054	-0.0168256	0.00350205	1.55149e-06	0.050925
Pre-FVC	MX/PR	cg23302884	ST8SIA5	No	-0.0414654	0.0289352	5.2753e-07	0.00163448	0.0187747	0.00550626	0.00809078	0.49615	0.451158	-0.0166308	0.0181348	1.0499e-05	1.22031e-05
Pre-FVC	MX/PR	cg25786780	MAST1	No	0.0171533	0.00350817	1.01079e-06	0.766172	0.0332067	0.000211826	0.00319157	0.947083	0.639658	0.00842925	0.00509246	0.000124822	0.00449277
Pre-FVC	MX/PR	cg23884217	APBB2	No	0.0171179	0.0145716	1.70201e-06	0.000103104	0.0519209	0.00178855	0.00330284	0.58815	0.533664	0.00974942	0.00676352	2.03717e-05	8.66775e-05
Pre-FVC	MX/PR	cg24654025	ASB13	No	0.00625359	0.00131198	1.87411e-06	0.706991	0.0533595	-0.000672766	0.00088951	0.44945	0.946034	0.00258324	0.00201543	0.000423541	0.000243856
Pre-FVC	MX/PR	cg25554935	PET117	No	-0.00914368	0.00196034	3.09607e-06	0.686563	0.0826417	0.000580682	0.00160157	0.716926	0.358868	-0.00392633	0.00296364	0.000428603	0.00126886
Pre-FVC	MX/PR	cg26099018	TRIM60	No	-0.0126641	0.00847422	3.3708e-06	0.00378525	0.0846822	0.000918507	0.00222325	0.679506	0.308052	-0.00502321	0.00529769	6.90378e-05	4.22756e-05
Pre-FVC	MX/PR	cg19383075	C1orf115	No	0.00720898	0.0015591	3.76747e-06	0.455489	0.0893893	0.000452888	0.000970192	0.640641	0.665457	0.00343328	0.00208135	0.000395346	0.00254765
Pre-FEV1/FVC	MX/PR	cg15868692	COL4A2	No	-0.0863381	0.0174351	7.34615e-07	0.897448	0.0680001	0.00887839	0.0142734	0.533925	0.657301	-0.0335841	0.029363	0.000107651	0.000425379
Pre-FEV1/FVC	MX/PR	cg08203624	TMEM65/FER1L6	No	-0.0397849	0.00805363	7.81245e-07	0.991672	0.0680001	0.000347099	0.00670394	0.958708	0.750077	-0.0187253	0.0120189	0.000104435	0.00202476
Pre-FEV1/FVC	MX/PR	cg05906607	C14orf132	No	0.0521912	0.0106425	0.0009389	0.757736	0.0680001	0.00539665	0.00986	0.584154	0.862446	0.024999	0.0149146	3.92707e-05	0.0145685
Pre-FEV1/FVC	MX/PR	cg06035600	MAP3K6	No	0.335238	0.0689103	1.14547e-06	0.610591	0.0680001	0.180578	0.062189	0.00368782	0.884306	0.25	0.0461681	6.12953e-08	0.382974
Pre-FEV1/FVC	MX/PR	cg14279528	MELK	No	0.124189	0.0258499	1.55355e-06	0.481581	0.0680001	0.00568842	0.0212623	0.789057	0.885906	0.0622904	0.0369244	0.000168898	0.00452916
Pre-FEV1/FVC	MX/PR	cg16386984	F11/MTNR1A	No	0.0653702	0.0919789	1.74615e-06	3.61851e-08	0.0680001	0.00346541	0.00976055	0.722557	0.271222	0.030762	0.0249398	3.47558e-05	3.53277e-07
Pre-FEV1/FVC	MX/PR	cg06341957	PDE10A/SDIM1	No	0.0985411	0.0207895	2.13778e-06	0.247672	0.0680001	-0.0275376	0.0487796	0.147831	0.013859	0.0386269	0.0402715	2.54988e-05	3.08256e-05
Pre-FEV1/FVC	MX/PR	cg09055489	MRPS10	No	-0.0888285	0.0790505	2.31725e-06	4.72444e-05	0.0680001	0.0165344	0.0132158	0.210894	0.0602167	-0.0415349	0.0383674	7.07525e-06	3.15303e-07
Pre-FEV1/FVC	MX/PR	cg16698623	MGMT	No	-0.116577	0.0247703	2.52222e-06	0.253024	0.0680001	-0.0249497	0.0206261	0.226427	0.391325	-0.0696734	0.0309559	5.04601e-05	0.0175592
Pre-FEV1/FVC	MX/PR	cg06678137	RNH1	No	-0.0443983	0.00944192	2.57304e-06	0.372033	0.0680001	0.00260456	0.00912958	0.775424	0.440327	-0.0213135	0.0153372	0.0002413	0.00264554
Pre-FEV1/FVC	MX/PR	cg07841477	ERN2	No	0.236861	0.0504828	2.7067e-06	0.67252	0.0680001	-0.00101631	0.0387325	0.979067	0.287893	0.119639	0.0741915	0.000161229	0.00158917
Pre-FEV1/FVC	MX/PR	cg11750165	SOX1	Cross-reactive	0.0710636	0.0151686	2.80069e-06	0.840443	0.0680001	-0.00232763	0.015038	0.876992	0.896617	0.0301151	0.0239111	0.000200922	0.00786552
Pre-FEV1/FVC	MX/PR	cg04864149	F3	No	0.0226297	0.0275225	2.80498e-06	0.0281307	0.0680001	-0.00486385	0.00746294	0.514573	0.316214	0.00679539	0.0163457	2.30493e-05	8.99374e-05
Pre-FEV1/FVC	MX/PR	cg04918186	PC	No	0.0179607	0.00383519	2.82517e-06	0.0818578	0.0680001	-0.00149034	0.00395508	0.706311	0.631865	0.0098547	0.00708916	0.000223591	0.00129255
Pre-FEV1/FVC	MX/PR	cg21124756	ATAD3A/	No	-0.0224954	0.00480429	2.83605e-06	0.127163	0.0680001	0.00141489	0.00259183	0.58513	0.30862	-0.0113538	0.00814235	9.20306e-05	5.01441e-05
Pre-FEV1/FVC	MX/PR	cg16922446	FGF9	No	-0.0286591	0.00612072	2.83655e-06	0.281364	0.0680001	0.00992872	0.00501172	0.0475802	0.926536	-0.00495191	0.0122595	4.75557e-05	1.57206e-05
Pre-FEV1/FVC	MX/PR	cg01416563	PCDHA6/PCDHA2/PCDHA1/PCDHA10/PCDHA9/PCDHA7/PCDHA1/PCDHA6/PCDHA5/PCDHA3/PCDHA4/PCDHA10/PCDHA10/PCDHA8	Cross-reactive	0.445489	0.348864	2.92897e-06	0.000165917	0.0680001	-0.0671061	0.068108	0.324482	0.535745	0.188795	0.169381	5.98227e-05	5.28357e-06
Pre-FEV1/FVC	MX/PR	cg16423337	ITIH3	No	-0.0299136	0.00641781	3.14617e-06	0.198743	0.0680001	-0.00209158	0.0068093	0.758718	0.192414	-0.0173964	0.0101637	9.6902e-05	0.00675494
Pre-FEV1/FVC	MX/PR	cg17707274	MMP7	No	0.0457105	0.0219038	3.2086e-06	0.0441271	0.0680001	-0.0126337	0.00817518	0.122255	0.252763	0.013017	0.0206302	3.97438e-05	6.89099e-06
Pre-FEV1/FVC	MX/PR	cg01408486	CXXC5	No	0.112368	0.0242251	3.50943e-06	0.25963	0.0680001	0.0478899	0.0212992	0.0245486	0.784997	0.076002	0.0159958	2.02038e-06	0.14848
Pre-FEV1/FVC	MX/PR	cg06566034	SKA1/CXXC1	No	0.197577	0.0426019	3.52202e-06	0.15195	0.0680001	0.0121717	0.0336523	0.717584	0.115905	0.107809	0.0655987	3.52683e-05	0.001038
Pre-FEV1/FVC	MX/PR	cg04132418	LOC285733	Multimodal,SNP-CpG,SBE-CpG	1.73702	1.13341	3.72636e-06	0.00218014	0.0680001	-0.562596	0.707153	0.22311	0.0351619	0.551704	0.741621	1.6256e-05	2.39605e-06
Pre-FEV1/FVC	MX/PR	cg04640920	MEIS2	No	0.163057	0.0352552	3.74501e-06	0.294326	0.0680001	-0.0257807	0.0230527	0.263422	0.0924521	0.0594504	0.0610193	0.000222096	2.46438e-05
Pre-FEV1/FVC	MX/PR	cg13793761	SAP30	No	-0.0308067	0.00666687	3.82131e-06	0.796251	0.0680001	-0.00475927	0.0127421	0.317253	0.0206754	-0.0166322	0.0109751	3.40312e-05	0.000188727
Pre-FEV1/FVC	MX/PR	cg27182923	ADCY5	No	-0.101125	0.02194	4.0433e-06	0.350722	0.0690723	-0.0158834	0.0165021	0.335792	0.321796	-0.0543014	0.0290111	0.000153553	0.00933698
Pre-FEV1/FVC	MX/PR	cg16326590	VWA3B	No	-0.188745	0.041103	4.39005e-06	0.0898804	0.0721115	-0.024826	0.0283713	0.381553	0.453816	-0.101419	0.0543949	0.000126382	0.00263332
Pre-FEV1/FVC	MX/PR	cg26192612	C6orf155	No	0.160226	0.0350813	4.94081e-06	0.384587	0.0781525	-0.0120134	0.0340046	0.723874	0.794446	0.0776891	0.0565954	0.000439713	0.00412183
Pre-FEV1/FVC	MX/PR	cg22626548	IRX2/IRX2	No	-0.0789077	0.0173224	5.2327e-06	0.319726	0.0798134	-0.00332512	0.00932239	0.721331	0.418015	-0.0418716	0.0261324	0.000199719	0.000934956
Pre-FEV1/FVC	MX/PR	cg13889085	OR52B4	No	-0.058118	0.0127888	5.50837e-06	0.27165	0.081121	-0.00821896	0.0125482	0.512472	0.821216	-0.0335585	0.0176056	0.000166855	0.0290795
Pre-FEV1/FVC	MX/PR	cg01312546	ZC3H3	No	0.0452711	0.0100011	5.9941e-06	0.783766	0.0833934	-0.00319065	0.00852971	0.708357	0.679433	0.0158423	0.0155405	0.00043452	0.00313292
Pre-FEV1/FVC	MX/PR	cg07933926	SCNN1A	No	0.120262	0.02658	6.0532e-06	0.236005	0.0833934	0.0177963	0.0544658	0.0719465	0.0128476	0.0720757	0.0390743	1.35137e-05	0.00176745
Pre-FEV1/FVC	MX/PR	cg07634645	PLBD1	No	0.206509	0.0459716	7.05262e-06	0.659027	0.0937741	-0.0245151	0.0399439	0.539388	0.947808	0.090624	0.0691725	0.000911282	0.00220354
Pre-FEV1/FVC	MX/PR	cg16586807	CARD11	No	-0.0518021	0.0115534	7.33514e-06	0.610703	0.0937741	-0.0057758	0.00852034	0.497845	0.645822	-0.027329	0.014375	0.000267336	0.0131566
Pre-FEV1/FVC	MX/PR	cg03430502	GAP43	No	0.0672443	0.01501	7.46541e-06	0.366922	0.0937741	0.00260928	0.0145065	0.857255	0.415455	0.0264605	0.0220327	0.00021871	0.0113807
Pre-FEV1/FVC	MX/PR	cg09592155	HES7	No	-0.0171863	0.00384339	7.76164e-06	0.890833	0.0947095	-0.000638692	0.00420634	0.879313	0.925111	-0.00754822	0.00556755	0.000247436	0.0373669
Pre-FEV1/FVC	MX/PR	cg07233230	WDR64	No	-0.0686031	0.0153866	8.24852e-06	0.790877	0.0969883	0.000115989	0.00943685	0.990193	0.794777	-0.031166	0.0200764	0.00157106	0.00215929
Pre-FEV1/FVC	MX/PR	cg02855432	ERGIC1	No	-0.151442	0.112049	8.40258e-06	0.00157359	0.0969883	-0.0571094	0.0337707	0.0908192	0.703905	-0.106001	0.0518176	1.34441e-05	0.00484345
Pre-FEV1/FVC	MX/PR	cg23676956	-	No	0.0394385	0.0206256	8.66334e-06	0.0334557	0.0973666	0.00453403	0.00558778	0.417126	0.834503	0.0180493	0.00876261	0.000161445	0.00809728
Post-FEV1	MX/PR	cg10523319	DHRS3	No	0.00817211	0.00148676	3.87161e-08	0.136485	0.0165348	0.000957553	0.00126711	0.44983	0.0916458	0.00554696	0.00263222	6.38831e-07	0.000315021
Post-FEV1	MX/PR	cg03646740	RASA3	No	0.00718482	0.013578	1.0447e-07	5.79133e-06	0.0223085	0.00294725	0.00244839	0.228686	0.913696	0.00537453	0.00584727	5.73166e-07	1.44404e-05
Post-FEV1	MX/PR	cg11861487	LRRTM2/SIL1	No	0.0157617	0.00666126	3.57213e-07	0.024254	0.0500299	0.00172575	0.00175169	0.324528	0.837007	0.00816058	0.00418869	1.25423e-05	0.000250824
Post-FEV1	MX/PR	cg05135156	C1orf21	No	0.0390282	0.0371622	5.75867e-07	0.016552	0.0500299	0.00244793	0.00861894	0.776397	0.966306	0.0205945	0.0209774	8.1188e-06	0.000140329
Post-FEV1	MX/PR	cg25825627	-	No	-0.0232614	0.00465612	5.85722e-07	0.72983	0.0500299	0.00126573	0.00376433	0.736688	0.681385	-0.0126993	0.0082495	5.52725e-05	0.000684209
Post-FEV1	MX/PR	cg01044632	DLGAP2/TDRP	No	0.0118795	0.00984409	9.18146e-07	2.29741e-05	0.0653535	-0.000324665	0.00150706	0.829433	0.657789	0.00544337	0.00391719	4.00416e-05	4.81041e-06
Post-FEV1	MX/PR	cg25548834	LOC402644	No	0.00412829	0.000848308	1.13588e-06	0.358345	0.0693015	-2.33646e-05	0.000650724	0.971358	0.924812	0.00149028	0.00130106	8.15213e-05	0.00117122
Post-FEV1	MX/PR	cg25468488	CTDSP1	No	0.00638134	0.0069811	1.76292e-06	1.30024e-05	0.0847576	-0.000613161	0.00105035	0.559378	0.805586	0.00267579	0.00307101	4.65302e-05	3.01852e-06
Post-FEV1	MX/PR	cg26893600	CASP12	No	0.00738192	0.00357794	1.78613e-06	0.0154339	0.0847576	0.00105004	0.000743684	0.157965	0.13246	0.00414756	0.00179928	8.5983e-06	0.000325173
Post-FEV1	MX/PR	cg11025037	GZMB	No	0.0120385	0.0056049	2.00247e-06	0.0468445	0.0855213	-0.00142915	0.00194079	0.461504	0.648798	0.00580712	0.00507111	4.2724e-05	4.91e-05
Post-FVC	MX/PR	cg23302884	ST8SIA5	No	-0.0464695	0.0319338	1.0428e-09	0.000227223	0.000445358	0.00496278	0.00773219	0.520981	0.694633	-0.0200706	0.0199425	2.3894e-08	1.73394e-07
Post-FVC	MX/PR	cg11861487	LRRTM2/SIL1	No	0.0122622	0.00221051	2.90273e-08	0.0928898	0.00619848	0.00111698	0.00154682	0.470227	0.647045	0.00658658	0.00345091	2.19536e-06	0.000161984
Post-FVC	MX/PR	cg13081498	HSPB7	SNP-CpG	0.00828819	0.0182073	7.9067e-08	1.17735e-08	0.00757465	0.000482681	0.00246992	0.845061	0.670707	0.00451478	0.00693989	1.86232e-06	1.25651e-07
Post-FVC	MX/PR	cg26933683	SMARCD2	No	0.0435605	0.0488222	8.00704e-08	2.5875e-07	0.00757465	0.00511493	0.00692642	0.460232	0.188758	0.0206743	0.0191905	9.99663e-07	4.34885e-07
Post-FVC	MX/PR	cg20600845	EGR2	No	-0.0242446	0.0129668	8.86797e-08	0.0028933	0.00757465	0.00304195	0.00394528	0.440686	0.26635	-0.0110139	0.00880572	1.7211e-06	4.67117e-06
Post-FVC	MX/PR	cg13320181	HSPB7	No	0.0162365	0.00310472	1.69851e-07	0.264267	0.01209	-0.000585551	0.00224419	0.794155	0.890075	0.00787875	0.0051353	3.47519e-05	0.00013068
Post-FVC	MX/PR	cg00914963	TBC1D16	No	-0.0253009	0.00495712	3.32652e-07	0.670352	0.0162816	-0.0108012	0.00455214	0.017655	0.0723626	-0.0188685	0.00575648	1.0425e-07	0.0449622
Post-FVC	MX/PR	cg08621843	PROC	No	-0.0142205	0.0174701	3.34278e-07	2.02902e-08	0.0162816	-0.00211457	0.00248094	0.394035	0.770318	-0.00773427	0.00607981	6.50722e-06	5.42725e-07
Post-FVC	MX/PR	cg00621407	CLCN7	No	0.00587446	0.00531435	3.46427e-07	7.80743e-06	0.0162816	0.00183125	0.00103466	0.0767434	0.335714	0.00380162	0.00212575	7.82128e-07	4.11871e-05
Post-FVC	MX/PR	cg10523319	DHRS3	No	0.00621142	0.00122318	3.81231e-07	0.443041	0.0162816	0.0016405	0.00264876	0.137355	0.0195037	0.00404364	0.00201124	1.55068e-06	0.00132232
Post-FVC	MX/PR	cg00052290	ATAD1/CFLP1	No	-0.00273039	0.000540801	4.44639e-07	0.23987	0.0170596	6.89437e-05	0.000313266	0.825808	0.386438	-0.000910375	0.00089965	4.35351e-05	5.94548e-05
Post-FVC	MX/PR	cg18888461	LDHAL6	No	-0.11136	0.022168	5.07462e-07	0.873746	0.0170596	-0.00205046	0.0149615	0.890992	0.892449	-0.0532018	0.0329619	0.000102166	0.000796019
Post-FVC	MX/PR	cg05414754	PDZRN4	No	-0.0351879	0.0264611	5.19283e-07	0.000147668	0.0170596	-0.00746093	0.00630029	0.236326	0.0503567	-0.0185641	0.0130292	1.0119e-06	3.99058e-05
Post-FVC	MX/PR	cg26740318	LDHAL6A	No	-0.0875702	0.017663	7.12849e-07	0.658251	0.0217459	0.0328671	0.0156077	0.0352187	0.883474	-0.024062	0.0366695	2.66982e-05	8.15309e-06
Post-FVC	MX/PR	cg24654025	ASB13	No	0.0061991	0.00125582	7.96238e-07	0.76139	0.0226704	-0.000289805	0.000849863	0.733102	0.748707	0.00266108	0.00190593	0.00019621	0.000345702
Post-FVC	MX/PR	cg11598897	C5orf42	Cross-reactive	0.0127838	0.0234837	9.11463e-07	4.65281e-07	0.0243292	0.00341003	0.00435123	0.433219	0.781959	0.00826176	0.00971489	8.89344e-06	5.57259e-06
Post-FVC	MX/PR	cg19383075	C1orf115	No	0.00718734	0.00147956	1.18716e-06	0.264353	0.0281689	0.000724611	0.000924536	0.433183	0.449358	0.00342335	0.00206287	7.45682e-05	0.0014089
Post-FVC	MX/PR	cg04268401	AGAP3	No	0.0137165	0.00282363	1.18723e-06	0.376744	0.0281689	0.00251292	0.00208007	0.227013	0.29709	0.00765868	0.00357247	3.54772e-05	0.0071348
Post-FVC	MX/PR	cg03129964	BARX1	No	-0.00699948	0.00753775	1.8154e-06	0.000412448	0.0408063	-0.00056107	0.00190619	0.768498	0.576063	-0.00356803	0.00386116	1.90849e-05	0.000128666
Post-FVC	MX/PR	cg25321854	ARHGAP28/LAMA1	No	0.0151154	0.0367713	1.9614e-06	1.01915e-06	0.0418836	-0.00488214	0.00452869	0.281013	0.981733	0.00498189	0.014364	3.06465e-05	8.40676e-07
Post-FVC	MX/PR	cg22467052	CFTR	No	0.0080076	0.00609361	2.14946e-06	0.00100543	0.0437138	0.00344014	0.00135219	0.0109554	0.348006	0.00575912	0.00254559	6.02539e-07	0.00166622
Post-FVC	MX/PR	cg16666708	UNC13A	No	-0.00267083	0.00455228	2.33305e-06	3.76634e-07	0.0452908	-0.00129349	0.00175372	0.683534	0.0394539	-0.0020217	0.00181244	6.27529e-06	4.85441e-07
Post-FVC	MX/PR	cg01806928	SYT9	SNP-CpG	-0.0281877	0.030098	2.74713e-06	2.71176e-05	0.0510105	0.0039529	0.00600403	0.510297	0.273397	-0.010083	0.0145376	3.55031e-05	4.31937e-06
Post-FVC	MX/PR	cg20162240	PTPRE	No	0.00539651	0.00115491	2.97342e-06	0.379519	0.0529119	-4.99138e-05	0.00109966	0.963796	0.164672	0.0023376	0.00182241	7.53527e-05	0.00244539
Post-FVC	MX/PR	cg13959943	MIR1265	No	0.00323179	0.00757712	3.49675e-06	0.000503313	0.0597355	0.00147064	0.00113221	0.193976	0.882496	0.00261813	0.00272897	2.28299e-05	0.000240812
Post-FVC	MX/PR	cg13634221	SMAD7/DYM	No	0.0073877	0.00159737	3.74771e-06	0.168537	0.0615603	0.00029774	0.00110604	0.78778	0.308542	0.00388594	0.00251851	7.02265e-05	0.00100819
Post-FVC	MX/PR	cg17245230	IQCA1	No	0.00403459	0.00313242	4.26208e-06	0.000431184	0.0674165	0.000617586	0.000699735	0.377453	0.928323	0.00226331	0.00141048	5.24233e-05	0.000374994
Post-FVC	MX/PR	cg01616440	ADAMTSL3	No	-0.0191569	0.00420437	5.20287e-06	0.209394	0.0793584	0.00639161	0.00275457	0.0203211	0.737472	-0.00396545	0.00745916	6.15638e-05	4.57145e-06
Post-FVC	MX/PR	cg13996395	NFATC1/ATP9B	No	0.0500928	0.0110283	5.56743e-06	0.0631139	0.0819908	-0.00801442	0.0156155	0.528262	0.0429	0.0225874	0.0180717	0.000127601	2.71266e-05
Post-FVC	MX/PR	cg25786780	MAST1	No	0.016219	0.00357914	5.85541e-06	0.799042	0.0833574	-0.001657	0.003046	0.586447	0.662332	0.00644793	0.00543517	0.000670725	0.0020698
Post-FVC	MX/PR	cg07682338	EIF3A	SBE-CpG,SNP-CpG	0.00366258	0.00504416	6.16883e-06	1.51144e-05	0.08479	0.000580709	0.000761873	0.445933	0.816161	0.00199562	0.00194122	9.82597e-05	4.2185e-05
Post-FVC	MX/PR	cg04281209	CPZ	No	0.0221251	0.0276059	6.51458e-06	4.78252e-06	0.08479	-0.00238592	0.00430789	0.579682	0.682344	0.00936575	0.0107441	0.000162143	6.50797e-06
Post-FVC	MX/PR	cg25596486	TDRP/DLGAP2	No	0.00555568	0.00123356	6.67562e-06	0.0593392	0.08479	-0.000306302	0.000770902	0.691124	0.907202	0.00266752	0.00181199	0.0005254	0.000185921
Post-FVC	MX/PR	cg15463284	LDHAL6A	No	-0.080157	0.0178071	6.75018e-06	0.780461	0.08479	0.0165824	0.0131653	0.207832	0.901362	-0.0296465	0.0296128	0.000754778	0.000251443
Post-FVC	MX/PR	cg08690094	-	No	-0.0708884	0.0158752	7.99371e-06	0.210985	0.0965619	0.0105906	0.0105454	0.315241	0.432305	-0.0265015	0.0248075	0.000718038	0.000136367
Post-FVC	MX/PR	cg26105278	TP73	No	0.0375293	0.00841185	8.13954e-06	0.0557984	0.0965619	-0.00538514	0.00793596	0.497407	0.671846	0.016551	0.0142145	0.000271109	0.000529786
Post-FVC	MX/PR	cg04545659	UAP1L1	No	0.016209	0.0135073	8.49247e-06	9.14154e-05	0.0980258	-0.0037295	0.00216649	0.0851697	0.916066	0.00544757	0.0058531	0.000126583	2.02148e-06
Post-FEV1/FVC	MX/PR	cg06341957	PDE10A/SDIM1	No	0.139806	0.0229452	1.10791e-09	0.136361	0.000473165	-0.00950225	0.0230661	0.680371	0.574454	0.068599	0.0469153	1.55518e-07	3.03601e-05
Post-FEV1/FVC	MX/PR	cg22610018	EN2/INSIG1	No	-0.188255	0.175089	1.15096e-08	1.02137e-07	0.00245775	-5.76505e-05	0.0249625	0.998157	0.726374	-0.0911725	0.0674283	4.19628e-07	9.9555e-08
Post-FEV1/FVC	MX/PR	cg15868692	COL4A2	No	-0.111343	0.020828	8.99907e-08	0.867809	0.012811	0.0281337	0.0170795	0.0995136	0.968398	-0.0342528	0.0425469	7.96396e-06	6.35051e-06
Post-FEV1/FVC	MX/PR	cg16922446	FGF9	No	-0.0382142	0.00726772	1.45576e-07	0.819048	0.0155431	0.00346031	0.00608913	0.569847	0.225801	-0.0166717	0.0134364	9.52369e-06	0.000113707
Post-FEV1/FVC	MX/PR	cg16773677	TPST1/CRCP	No	-0.33751	0.156564	3.03243e-07	0.0252261	0.0259017	0.0463628	0.0411441	0.259811	0.193149	-0.128209	0.101169	8.10983e-06	3.72395e-06
Post-FEV1/FVC	MX/PR	cg05771369	B4GALNT1	No	0.0702317	0.0140112	5.37132e-07	0.295421	0.0337711	0.0125478	0.00996732	0.208069	0.944505	0.0414386	0.018639	2.02949e-05	0.00626432
Post-FEV1/FVC	MX/PR	cg12626639	GOT1	No	-0.0679833	0.0324731	5.53523e-07	0.0111495	0.0337711	0.0199624	0.0108069	0.064721	0.948631	-0.0235485	0.0254549	8.63716e-06	1.73557e-06
Post-FEV1/FVC	MX/PR	cg19779799	HDAC11	No	0.0776429	0.0156723	7.2652e-07	0.443806	0.0387852	0.006372	0.0114809	0.578889	0.533069	0.0448571	0.023291	4.97002e-05	0.00237117
Post-FEV1/FVC	MX/PR	cg02603784	WDR82	Cross-reactive	0.125688	0.0901703	1.16843e-06	0.000697698	0.0417854	0.0102565	0.0209648	0.624683	0.44049	0.0624019	0.0454983	2.09888e-05	9.76356e-05
Post-FEV1/FVC	MX/PR	cg27518892	CCDC102A	No	0.124136	0.0255951	1.23469e-06	0.810674	0.0417854	-0.00901855	0.0210082	0.667715	0.729457	0.0545028	0.040531	0.000214034	0.000962366
Post-FEV1/FVC	MX/PR	cg14015656	KIAA1529	No	0.751781	0.807301	1.23715e-06	9.28144e-07	0.0417854	0.0987941	0.137995	0.474036	0.169644	0.396303	0.312449	1.00493e-05	3.61929e-06
Post-FEV1/FVC	MX/PR	cg05480260	MTHFSD	No	-0.0132123	0.0356451	1.34712e-06	2.652e-05	0.0417854	0.00412994	0.0055297	0.455145	0.680694	-0.00388312	0.0129916	1.99561e-05	8.03496e-07
Post-FEV1/FVC	MX/PR	cg18004239	SLC43A1	No	-0.0281236	0.00584042	1.46955e-06	0.166559	0.0417854	0.00963519	0.0050096	0.0544365	0.370839	-0.0118529	0.0120632	2.59472e-05	6.49968e-06
Post-FEV1/FVC	MX/PR	cg21649089	HS3ST3B1/COX10	No	0.800011	0.166435	1.53395e-06	0.677573	0.0417854	0.152516	0.182808	0.404113	0.473863	0.506554	0.123069	3.855e-05	0.0564045
Post-FEV1/FVC	MX/PR	cg14150727	LGR6	No	-0.259117	0.190977	1.55296e-06	0.000290226	0.0417854	-0.0641594	0.0347292	0.0646863	0.802332	-0.151583	0.0734748	6.69931e-06	0.000395495
Post-FEV1/FVC	MX/PR	cg11609154	C7orf55	No	-0.0242866	0.00505687	1.56544e-06	0.173122	0.0417854	0.00221248	0.00506051	0.661962	0.889332	-0.00826886	0.00920492	4.39686e-05	0.00137264
Post-FEV1/FVC	MX/PR	cg10038542	ENTPD4	No	-0.0254629	0.0174611	1.75383e-06	0.0044745	0.0440602	0.00331455	0.00422491	0.432731	0.555895	-0.0120126	0.0113508	2.97286e-05	1.27416e-05
Post-FEV1/FVC	MX/PR	cg16084872	TMPRSS2	No	0.085376	0.0932452	1.87454e-06	2.48813e-06	0.0444765	0.00346399	0.0157649	0.826083	0.206448	0.0374835	0.0380319	2.56208e-05	4.16516e-06
Post-FEV1/FVC	MX/PR	cg06678137	RNH1	No	-0.0541396	0.0114226	2.14034e-06	0.607805	0.0459825	0.00962297	0.0111572	0.38842	0.233179	-0.0237836	0.0207076	0.000124394	0.000524028
Post-FEV1/FVC	MX/PR	cg12074728	IGF2BP2	No	0.0324785	0.0154126	2.32433e-06	0.0171424	0.0459825	-0.00302649	0.00496544	0.542186	0.671757	0.0138533	0.0108151	9.92939e-05	8.90344e-05
Post-FEV1/FVC	MX/PR	cg05288324	COL6A5/TRH	Cross-reactive	-0.0625593	0.0381019	2.49354e-06	0.00286093	0.0459825	0.000558232	0.00743205	0.940126	0.549232	-0.0324443	0.0213666	7.44684e-05	3.57915e-05
Post-FEV1/FVC	MX/PR	cg02098565	ACSF3	No	0.217525	0.0462128	2.51343e-06	0.745226	0.0459825	-0.0502436	0.0360089	0.162922	0.883497	0.0604239	0.0834211	0.000171436	0.000104417
Post-FEV1/FVC	MX/PR	cg00254306	TMEM132B	No	0.387293	0.287081	2.52588e-06	0.000245624	0.0459825	0.0623613	0.0564163	0.268996	0.376373	0.220587	0.119198	2.21511e-05	0.000187305
Post-FEV1/FVC	MX/PR	cg20515679	KCNJ6	No	-0.186373	0.134673	2.58402e-06	0.000354455	0.0459825	-0.0852522	0.0258867	0.000990239	0.403952	-0.124049	0.0483514	1.12829e-07	0.00193548
Post-FEV1/FVC	MX/PR	cg01838004	KIAA1529	No	0.393524	0.311733	3.02002e-06	0.00057947	0.0514714	0.0872953	0.0723951	0.227888	0.608091	0.2406	0.14103	1.89415e-05	0.000522398
Post-FEV1/FVC	MX/PR	cg25637972	RBM24/STMND1	No	0.0727785	0.0156115	3.13351e-06	0.33929	0.0514714	0.0436923	0.0163194	0.00742117	0.449684	0.05888	0.0112809	1.79479e-07	0.370059
Post-FEV1/FVC	MX/PR	cg06822340	CNTNAP2	No	-0.0396979	0.0085728	3.6448e-06	0.948315	0.0573991	0.00211858	0.00709116	0.76512	0.242988	-0.0180865	0.01366	0.000188366	0.00143934
Post-FEV1/FVC	MX/PR	cg18411103	SLFN11	No	0.0347432	0.00751421	3.77014e-06	0.577563	0.0573991	-0.00740013	0.00558551	0.185211	0.469362	0.01186	0.0135537	0.000150407	0.00010064
Post-FEV1/FVC	MX/PR	cg08180566	KCNN1	No	-0.088981	0.0192734	3.89758e-06	0.543565	0.0573991	0.0176772	0.048698	0.0721321	0.00447008	-0.0256949	0.037902	1.23298e-05	4.23852e-05
Post-FEV1/FVC	MX/PR	cg00329039	UNC5C	No	0.0421394	0.0230664	4.23754e-06	0.00982492	0.0603255	0.000405369	0.00569678	0.943272	0.165001	0.0185053	0.0113366	8.42915e-05	0.000246713
Post-FEV1/FVC	MX/PR	cg23151303	SLC30A3	No	-0.0227094	0.0424694	5.07011e-06	1.55104e-07	0.0698496	0.00367707	0.00624495	0.55599	0.881285	-0.00883337	0.0156838	0.000103332	2.33601e-06
Post-FEV1/FVC	MX/PR	cg08066384	PMS2L11	Cross-reactive	-0.110121	0.102923	5.45183e-06	7.80673e-06	0.0727613	0.0152987	0.0363009	0.100033	0.022321	-0.0428785	0.0421968	9.87915e-06	1.77591e-07
Post-FEV1/FVC	MX/PR	cg23316886	SLC25A21	No	-0.0421874	0.00937568	6.8062e-06	0.224267	0.0864788	-0.00214354	0.00580131	0.71176	0.96867	-0.0221595	0.0127187	0.000579646	0.00212187
Post-FEV1/FVC	MX/PR	cg24448113	PCDHB2	No	0.582448	0.507232	6.88463e-06	2.42302e-05	0.0864788	0.0742676	0.0816291	0.362919	0.664184	0.287777	0.174007	0.000144187	9.54172e-05
Post-FEV1/FVC	MX/PR	cg24718275	ZBTB22	No	-0.0311073	0.0327936	7.29124e-06	4.43648e-06	0.0889696	0.0142123	0.0055565	0.0105345	0.204289	-0.00699245	0.0146468	6.76298e-06	9.13835e-08
Post-FEV1/FVC	MX/PR	cg13051970	DDC	No	-0.184782	0.0413963	8.05476e-06	0.081072	0.0955561	-0.015722	0.0292006	0.590291	0.420346	-0.102727	0.0565702	0.000394033	0.00196819
Post-FEV1/FVC	MX/PR	cg18593317	HS3ST3B1/COX10	Multimodal	0.855876	0.192007	8.2911e-06	0.626021	0.0957015	0.141255	0.182711	0.43946	0.575689	0.507057	0.2275	0.000190191	0.0498762
Post-FEV1/FVC	MX/PR	cg13889085	OR52B4	No	-0.0689576	0.0154967	8.59405e-06	0.347457	0.0965878	-0.000626773	0.0150125	0.966698	0.154706	-0.0384895	0.0254049	0.000222013	0.0047732
Abbreviations: Coef: Regression coefficient estimate; Cochran’s Q P: P-value of Cochran’s Q; FEV1: forced expiratory volume in 1 second; FDR: False discovery rate; FVC: Forced vital capacity; MX: Mexicans; P: P-value; Post: Post-administration of albuterol; PR: Puerto Ricans; Pre: Pre-administration of albuterol; SE: Standard error of the regression coeficient; SNP: Single nucleotide polymorphism…

## Sheet: S2
Table S2: Array-stratified results for the genome-wide significant probes in the meta-analysis of Latinos.
				Mexican Americans				Puerto Ricans
				EPIC		450K		EPIC		450K
Trait			CpG	Coef (SE)	P	Coef (SE)	P	Coef (SE)	P	Coef (SE)	P
Pre-FEV1/FVC			cg06035600	3.82E-01 (1.15E-01)	2.62E-03	3.09E-01 (8.60E-02)	5.28E-04	1.75E-01 (7.48E-02)	2.10E-02	1.94E-01 (1.12E-01)	8.70E-02
Post-FVC			cg07428101	3.67E-03 (3.38E-03)	2.89E-01	6.77E-03 (2.56E-03)	9.59E-03	6.88E-03 (1.64E-03)	4.77E-05	8.52E-03 (3.28E-03)	1.14E-02
Post-FVC			cg16405908	-1.47E-02 (1.32E-02)	2.74E-01	-1.87E-02 (6.32E-03)	3.99E-03	-2.18E-02 (5.92E-03)	3.33E-04	-3.49E-02 (9.68E-03)	5.75E-04
Post-FVC			cg00914963	-2.20E-02 (9.20E-03)	2.46E-02	-2.67E-02 (5.88E-03)	1.81E-05	-5.76E-03 (5.35E-03)	2.83E-01	-2.41E-02 (8.68E-03)	7.07E-03
Post-FEV1/FVC			cg20515679	-3.25E-01 (6.32E-02)	2.27E-05	-5.59E-02 (4.13E-02)	1.79E-01	-1.01E-01 (3.18E-02)	1.88E-03	-5.49E-02 (4.46E-02)	2.23E-01
Abbreviations: Coef: Regression coefficient estimate; SE: Standard error of the regression coefficient estimate; P: P-value.

## Sheet: S3
Table S3. Association analyses of air pollutants with the top hits from the meta-EWAS in Latinos.
		Puerto Ricans				Mexicans				Meta-analysis
Pollutant	CpG	Coef	SE	P	Cochran’s Q P	Coef	SE	P	Cochran’s Q P	Coef	SE	P	Cochran’s Q P
NO2 (Lifetime)	cg16405908	-5.04915e-05	0.000464893	0.913513	0.0713903	0.000766327	0.000567156	0.176639	0.482583	0.000277768	0.000359541	0.439781	0.172943
	cg07428101	-4.7254e-06	0.000183942	0.979505	0.942988	-0.000147805	0.000464517	0.0787595	0.00624247	-6.55838e-05	0.000124597	0.598634	0.0529592
	cg00914963	0.000645338	0.000409576	0.115113	0.122187	7.76296e-05	0.000479189	0.871304	0.856309	0.000405679	0.000311345	0.192579	0.357092
	cg06035600	0.00124564	0.000983651	0.20539	0.206769	-0.000868416	0.0010571	0.411357	0.589762	0.000264602	0.000720114	0.713287	0.258444
	cg20515679	-5.20984e-05	0.000416052	0.900349	0.742993	-0.000582618	0.000354639	0.100414	0.576488	-0.000359367	0.000269895	0.183022	0.714658
SO2 (Lifetime)	cg16405908	-0.00173762	0.00200637	0.38646	0.422762	0.0019194	0.00199151	0.335149	0.308576	0.000104482	0.00141343	0.941073	0.340351
	cg07428101	8.61638e-05	0.000758496	0.909556	0.834964	-0.00129983	0.000614498	0.0344065	0.0540795	-0.000750615	0.000477469	0.115934	0.123377
	cg00914963	-0.00028594	0.00171604	0.867663	0.0547741	-0.000300042	0.00171678	0.86126	0.214351	-0.000292988	0.00121369	0.809242	0.155658
	cg06035600	0.0031626	0.00397239	0.425947	0.0769658	-0.00594691	0.00364913	0.10317	0.295656	-0.00177782	0.00268735	0.508258	0.0695896
	cg20515679	1.00169e-05	0.00176993	0.995484	0.569257	-0.0017093	0.00126803	0.177659	0.940358	-0.00112614	0.00103079	0.274612	0.8126
PM2.5 (Lifetime)	cg16405908	-0.000141734	0.00119402	0.905511	0.313987	0.000849316	0.00121264	0.483688	0.702536	0.000346124	0.000850809	0.684142	0.682546
	cg07428101	4.88722e-06	0.000466231	0.991636	0.922186	-0.000647396	0.000767227	0.0434662	0.0406016	-0.000430958	0.000291117	0.138777	0.130814
	cg00914963	0.00228627	0.00103928	0.0278162	0.486494	0.00141349	0.00103034	0.170103	0.211828	0.00184611	0.000731698	0.0116341	0.493852
	cg06035600	0.00277203	0.00246809	0.261375	0.0674182	-0.00192264	0.00222757	0.388076	0.696059	0.000184853	0.00165364	0.910994	0.139159
	cg20515679	0.000299701	0.00106141	0.777667	0.955961	-0.00150208	0.000758214	0.0475824	0.54938	-0.000893306	0.000616967	0.147645	0.518395
PM10 (Lifetime)	cg16405908	-5.9968e-05	0.000511275	0.906629	0.295498	0.00038533	0.00058522	0.510257	0.829878	0.000132787	0.000385032	0.730189	0.689461
	cg07428101	1.68835e-05	0.000200537	0.932904	0.957064	7.88319e-05	0.000175034	0.652436	0.30963	5.2045e-05	0.000131868	0.693084	0.779654
	cg00914963	0.000656621	0.000451671	0.146013	0.742844	0.000533804	0.000498101	0.283865	0.19535	0.000601202	0.000334593	0.0723648	0.611067
	cg06035600	0.000506736	0.00106745	0.634991	0.0723419	0.000663373	0.00106962	0.535131	0.408353	0.000584895	0.00075557	0.438865	0.269855
	cg20515679	0.000870167	0.000447163	0.0516582	0.474566	-0.000586149	0.000374303	0.117354	0.816573	1.38479e-05	0.000287021	0.961519	0.0784878
O3 (Lifetime)	cg16405908	-0.000133767	0.00117907	0.909673	0.486517	-0.000217777	0.0010377	0.833773	0.655421	-0.000181108	0.000778978	0.816154	0.876442
	cg07428101	-0.000743355	0.000455693	0.102835	0.770084	-0.000306283	0.000852785	0.0310335	0.00497067	-0.000476212	0.000447511	0.0176504	0.0390228
	cg00914963	0.00144238	0.00104003	0.165485	0.865268	0.0015454	0.000858611	0.071879	0.431626	0.00150365	0.000662128	0.0231512	0.884183
	cg06035600	0.00123761	0.00247932	0.617658	0.482365	-0.000790363	0.0019518	0.685522	0.834342	-1.44302e-05	0.00153361	0.992493	0.813273
	cg20515679	0.00116604	0.00104257	0.263383	0.961211	-0.000897125	0.000660365	0.174296	0.76639	-0.000306389	0.000557872	0.582861	0.409619
NO2 (Past year)	cg16405908	-0.00129382	0.00163637	0.0772549	0.00671202	0.00131009	0.000770816	0.0892028	0.358148	-0.000139926	0.000936778	0.10545	0.00722913
	cg07428101	6.83977e-05	0.000198308	0.730164	0.966617	-5.54781e-07	0.000563871	0.400682	0.0403187	8.04395e-05	0.000159297	0.613583	0.239008
	cg00914963	-9.16823e-05	0.000953282	0.459232	0.0475786	-0.000108264	0.000710455	0.878882	0.43147	0.000126114	0.000372395	0.734869	0.195647
	cg06035600	0.0013043	0.00103961	0.20962	0.123382	-0.000917142	0.00145269	0.527818	0.757961	0.000551928	0.00084542	0.513856	0.259822
	cg20515679	0.000539208	0.000448375	0.229138	0.861439	-1.63841e-05	0.000547667	0.976134	0.846225	0.000316252	0.000346935	0.362	0.876906
SO2 (Past year)	cg16405908	-0.00115346	0.00351254	0.742621	0.611229	0.0033339	0.00212417	0.116529	0.149507	0.00213228	0.00181765	0.240756	0.316802
	cg07428101	-9.0524e-05	0.00129752	0.944379	0.608961	-0.000953958	0.000628293	0.12893	0.316341	-0.000789958	0.000565485	0.162426	0.653865
	cg00914963	-0.00424012	0.00288448	0.141568	0.326513	0.00100165	0.00183626	0.585422	0.25121	-0.000510012	0.00154902	0.741968	0.20105
	cg06035600	0.00309463	0.0178341	0.101161	0.00666874	-0.00601063	0.003927	0.12587	0.145005	-0.00341298	0.0070248	0.111903	0.0133239
	cg20515679	0.00325922	0.00298234	0.274464	0.148793	-0.00313029	0.00137611	0.0229214	0.265818	-0.00200871	0.00124951	0.107922	0.0685602
PM2.5 (Past year)	cg16405908	-0.00299777	0.00349066	0.119707	0.0128039	0.00168844	0.00132282	0.201815	0.718107	-0.000412244	0.00158299	0.550904	0.0279956
	cg07428101	0.000544053	0.00043843	0.214638	0.619941	-0.000368659	0.000915934	0.165262	0.0226365	5.04747e-05	0.000296222	0.864699	0.0509204
	cg00914963	0.00150076	0.000980325	0.1258	0.553137	0.00203451	0.00259247	0.010693	0.0200843	0.00196386	0.000727391	0.00693665	0.0999383
	cg06035600	0.00277067	0.00234017	0.236428	0.367525	-0.001588	0.00249801	0.524967	0.871032	0.000733379	0.00170782	0.667615	0.482589
	cg20515679	0.00128719	0.000993953	0.195315	0.852472	-0.00172718	0.000843105	0.0405018	0.718254	-0.000465861	0.000642955	0.46872	0.137829
PM10 (Past year)	cg16405908	0.000131574	0.000675032	0.845459	0.720701	6.09782e-05	0.000552399	0.912102	0.479393	8.92927e-05	0.000427502	0.834549	0.888464
	cg07428101	0.000111904	0.000260932	0.668022	0.493981	-0.000266607	0.000166915	0.110206	0.388414	-0.000156696	0.000140608	0.265097	0.43938
	cg00914963	0.000282877	0.000577838	0.624457	0.0606362	-5.19324e-05	0.000470864	0.912178	0.730334	8.16712e-05	0.00036502	0.822956	0.279215
	cg06035600	-0.00144732	0.00298586	0.275454	0.0316491	-0.00149539	0.00103539	0.14866	0.343624	-0.0012743	0.000822118	0.121138	0.130633
	cg20515679	0.00111991	0.000585841	0.0559231	0.463277	-0.000799696	0.000360186	0.0264032	0.69418	2.51372e-05	0.000559664	0.217115	0.0369999
O3 (Past year)	cg16405908	1.74784e-05	0.00045357	0.969261	0.90814	-1.07145e-05	0.000665458	0.987154	0.228512	8.53552e-06	0.000374791	0.981831	0.690455
	cg07428101	-5.6926e-05	0.000179456	0.751082	0.661063	-0.000243465	0.000465017	0.0397077	0.0183301	-0.000185878	0.000131038	0.156042	0.0764071
	cg00914963	0.00056016	0.000398436	0.159754	0.834191	0.00110207	0.000557441	0.0480395	0.617966	0.000743399	0.000324148	0.0218254	0.821068
	cg06035600	-0.000779709	0.00095183	0.41269	0.0950036	0.000805476	0.00125094	0.519643	0.342878	-0.00019847	0.000757486	0.793313	0.194791
	cg20515679	-0.000299302	0.000401508	0.456003	0.632432	-0.000427593	0.000426377	0.315932	0.685457	-0.000359597	0.000292306	0.218618	0.931689
Abbreviations: Coef: Regression coefficient estimate; O3: Daily average of 1-hour ozone; NO2: nitrogen dioxide; PM10: Particulate matter <= 10µg; PM2.5: Particulate matter <= 2.5µg; SE: Standard error of the regression coeficient; SO2: Sulfur dioxide; P: P-value. P-values < 0.05 are shown in bold.

## Sheet: S4
Table S4. Sensitivity analyses of air pollutants for the top hits from the meta-EWAS in Latinos.
		Mexicans				Puerto Ricans				Meta-analysis
Pollutant	CpG	Coef	SE	P	Cochran’s Q P	Coef	SE	P	Cochran’s Q P	Coef	SE	P	Cochran’s Q P
NO2 (Lifetime)	cg16405908	-0.0175108	0.0058343	0.00268777	0.64446	-0.025869	0.00570097	5.68854e-06	0.356153	-0.0217865	0.00407752	9.13795e-08	0.549036
	cg07428101	0.00629625	0.00227449	0.00563657	0.496833	0.0081395	0.00163822	6.74748e-07	0.90751	0.00750989	0.00132931	1.60946e-08	0.82359
	cg00914963	-0.0222463	0.00500006	8.61857e-06	0.443432	-0.0115056	0.00511781	0.0245671	0.131559	-0.0170009	0.00357648	1.9989e-06	0.163572
	cg06035600	0.333378	0.0651673	3.12546e-07	0.685659	0.129836	0.084434	0.124117	0.615501	0.257393	0.0515887	6.05919e-07	0.255278
	cg20515679	-0.18922	0.136898	3.92633e-06	0.000405106	-0.0705283	0.0291156	0.0154204	0.694182	-0.120381	0.0515779	2.70102e-06	0.00205225
SO2 (Lifetime)	cg16405908	-0.01902	0.00580541	0.00105194	0.715383	-0.0262344	0.00513768	3.28577e-07	0.316785	-0.0230658	0.00384741	2.03298e-09	0.572165
	cg07428101	0.00608511	0.00226436	0.00720228	0.517825	0.0070854	0.0015177	3.03379e-06	0.643071	0.00677533	0.00126071	7.69153e-08	0.857194
	cg00914963	-0.0226276	0.00490785	4.01702e-06	0.38004	-0.0111201	0.00461825	0.0160467	0.0885733	-0.0165243	0.00336332	8.96449e-07	0.0863113
	cg06035600	0.321517	0.0670709	1.6374e-06	0.693637	0.171017	0.0649082	0.00842	0.791698	0.243802	0.0466429	1.72299e-07	0.419407
	cg20515679	-0.188607	0.136104	9.23715e-06	0.000603045	-0.0956462	0.0269667	0.000389905	0.303146	-0.12857	0.0478181	1.18342e-07	0.00360446
PM2.5 (Lifetime)	cg16405908	-0.0180945	0.00587472	0.0020696	0.603448	-0.0260695	0.00517949	4.82321e-07	0.321014	-0.0225816	0.00388512	6.16099e-09	0.514152
	cg07428101	0.00629417	0.00228415	0.00585861	0.537854	0.00709371	0.00153358	3.73535e-06	0.628463	0.00684528	0.00127323	7.60201e-08	0.873642
	cg00914963	-0.0227684	0.00500398	5.3634e-06	0.550869	-0.0105237	0.00462629	0.0229203	0.111967	-0.0161665	0.00339696	1.9445e-06	0.106364
	cg06035600	0.346552	0.064989	9.68841e-08	0.552851	0.174344	0.0652374	0.00752989	0.83059	0.260777	0.0460418	1.47958e-08	0.272989
	cg20515679	-0.191	0.139283	4.66869e-06	0.000377954	-0.092036	0.026457	0.000503841	0.335617	-0.128401	0.0487066	9.27185e-08	0.00229528
PM10 (Lifetime)	cg16405908	-0.0176827	0.00578956	0.00225631	0.624369	-0.0260869	0.00515844	4.25635e-07	0.284686	-0.0223677	0.00385145	6.33751e-09	0.464722
	cg07428101	0.0060711	0.00226775	0.00742515	0.528823	0.0073294	0.00154936	2.23848e-06	0.691736	0.00692896	0.00127929	6.08582e-08	0.858113
	cg00914963	-0.0232926	0.00498893	3.02897e-06	0.459083	-0.0106109	0.00460805	0.0212967	0.0687271	-0.0164492	0.00338504	1.1775e-06	0.0615921
	cg06035600	0.309846	0.0674444	4.34619e-06	0.73732	0.167659	0.0689302	0.0150032	0.790926	0.240302	0.0482071	6.20337e-07	0.501757
	cg20515679	-0.19128	0.135858	4.3284e-06	0.00044909	-0.0921969	0.0264936	0.000501479	0.30428	-0.127985	0.0479297	7.89937e-08	0.00257418
O3 (Lifetime)	cg16405908	-0.0181209	0.0058842	0.00207295	0.750818	-0.0301785	0.00623195	1.28191e-06	0.318448	-0.0238039	0.00427842	2.64096e-08	0.380169
	cg07428101	0.00590454	0.00226865	0.00925008	0.645942	0.00700329	0.00179048	9.17587e-05	0.564704	0.00658158	0.00140548	2.83001e-06	0.876207
	cg00914963	-0.023609	0.00502774	2.65637e-06	0.505866	-0.0127094	0.00557223	0.0225573	0.198062	-0.0187176	0.00373285	5.3227e-07	0.239831
	cg06035600	0.31561	0.0660878	1.79154e-06	0.710518	0.174997	0.0776957	0.024301	0.695583	0.256582	0.0503401	3.45119e-07	0.533672
	cg20515679	-0.185009	0.13418	9.52027e-06	0.000579064	-0.0798705	0.0304229	0.00865612	0.893518	-0.123839	0.049889	3.03654e-06	0.00452942
NO2 (Past year)	cg16405908	-0.0164216	0.00575256	0.00430838	0.375301	-0.020248	0.00817006	0.0132004	0.162036	-0.0176898	0.0047036	0.000169296	0.409248
	cg07428101	0.00615562	0.0022726	0.00675635	0.465691	0.00880371	0.00253863	0.000524547	0.961451	0.00733369	0.00169324	1.48328e-05	0.767778
	cg00914963	-0.0221617	0.00498638	8.81172e-06	0.321462	-0.00859137	0.00720169	0.232883	0.310915	-0.0177642	0.0040996	1.46989e-05	0.220473
	cg06035600	0.340419	0.0649851	1.6196e-07	0.740984	0.115579	0.0944861	0.221241	0.708911	0.268216	0.0535436	5.46263e-07	0.251618
	cg20515679	-0.190721	0.138527	6.01059e-06	0.000434547	-0.0696135	0.0403711	0.0846462	0.929492	-0.12673	0.059679	1.0967e-05	0.00318883
SO2 (Past year)	cg16405908	-0.0181283	0.00588833	0.00207914	0.752764	-0.026858	0.00517066	2.05491e-07	0.172966	-0.0230573	0.0038853	2.94771e-09	0.362202
	cg07428101	0.00563917	0.00224856	0.0121449	0.562545	0.00719029	0.00156347	4.24656e-06	0.677407	0.00668477	0.00128366	1.91307e-07	0.842482
	cg00914963	-0.0223122	0.00494402	6.39262e-06	0.229226	-0.0119094	0.00472485	0.0117159	0.0997468	-0.0168751	0.00341582	7.80137e-07	0.0908847
	cg06035600	0.325126	0.0673783	1.39737e-06	0.718138	0.173741	0.065546	0.00803304	0.743342	0.247347	0.0469824	1.40439e-07	0.418409
	cg20515679	-0.182573	0.134052	0.000116117	0.0016461	-0.0910794	0.0272897	0.00084536	0.380774	-0.119613	0.0444106	2.88036e-06	0.0113458
PM2.5 (Past year)	cg16405908	-0.0155399	0.00577067	0.00708324	0.209908	-0.0269395	0.00527297	3.23907e-07	0.0980116	-0.0217524	0.00389264	2.29587e-08	0.0922063
	cg07428101	0.00576704	0.0022864	0.0116583	0.396344	0.00734221	0.0015736	3.07326e-06	0.710444	0.00683591	0.00129626	1.33811e-07	0.757975
	cg00914963	-0.0244729	0.0050127	1.0492e-06	0.58543	-0.010527	0.00470189	0.0251629	0.406396	-0.0170542	0.00342936	6.59198e-07	0.164317
	cg06035600	0.344094	0.0657435	1.65985e-07	0.53352	0.165375	0.067038	0.0136292	0.980307	0.256477	0.0469386	4.65303e-08	0.260261
	cg20515679	-0.187061	0.139673	1.47732e-05	0.000489683	-0.0892697	0.0276137	0.00122581	0.21148	-0.123134	0.0501592	4.76365e-07	0.00238844
PM10 (Past year)	cg16405908	-0.0184796	0.00596973	0.00196446	0.821006	-0.0249565	0.0056957	1.17787e-05	0.319568	-0.0218701	0.00412094	1.11398e-07	0.646286
	cg07428101	0.00569972	0.00233215	0.0145262	0.359416	0.00804363	0.00164382	9.9177e-07	0.854809	0.00726565	0.0013436	6.38715e-08	0.671178
	cg00914963	-0.0231549	0.00516451	7.34419e-06	0.396268	-0.0105937	0.00509104	0.0374471	0.227667	-0.0167843	0.0036256	3.66757e-06	0.159409
	cg06035600	0.307879	0.0677816	5.56653e-06	0.723204	0.151949	0.0737681	0.0394157	0.973801	0.236497	0.0499112	2.15467e-06	0.466467
	cg20515679	-0.18358	0.127793	6.44498e-05	0.00207196	-0.0880924	0.0295808	0.00290109	0.564823	-0.121307	0.0448384	5.35029e-06	0.0151209
O3 (Past year)	cg16405908	-0.0181843	0.00582599	0.00180091	0.806627	-0.0297563	0.00628274	2.1776e-06	0.365734	-0.0235344	0.00427195	3.60761e-08	0.439876
	cg07428101	0.00602747	0.00225322	0.00747186	0.539667	0.00697101	0.00178653	9.5412e-05	0.554085	0.0066068	0.0013999	2.36435e-06	0.841349
	cg00914963	-0.0233046	0.0049682	2.722e-06	0.412783	-0.0126052	0.00560579	0.0245376	0.161267	-0.0185977	0.00371812	5.67652e-07	0.197337
	cg06035600	0.315509	0.0660763	1.79779e-06	0.70976	0.174509	0.0778468	0.0249806	0.701582	0.256464	0.050376	3.56182e-07	0.533491
	cg20515679	-0.193375	0.141535	1.42439e-06	0.000219654	-0.0798577	0.0308533	0.00964515	0.842186	-0.129343	0.0543248	5.82677e-07	0.00153323
Abbreviations: Coef: Regression coefficient estimate; O3: Daily average of 1-hour ozone; NO2: nitrogen dioxide; PM10: Particulate matter <= 10µg; PM2.5: Particulate matter <= 2.5µg; SE: Standard error of the regression coeficient; SO2: Sulfur dioxide; P: P-value. P-values < 0.05 are shown in bold.

## Sheet: S5
Table S5. In silico validation of the significant probes with consistent effects in Mexicans and Puerto Ricans from the current study in European adults a previous study.
			NEVER_SMOKERS_PREDICT				NEVER_SMOKERS_REPEAT				NEVER_SMOKERS_T2				NEVER_SMOKERS_T3				SMOKE_PREDICT				SMOKE_REPEAT				SMOKE_T2				SMOKE_T3
Trait	Probe	Gene	Coef	SE	P	pHet	Coef	SE	P	pHet	Coef	SE	P	pHet	Coef	SE	P	pHet	Coef	SE	P	pHet	Coef	SE	P	pHet	Coef	SE	P	pHet	Coef	SE	P	pHet
FVC	cg16405908	MRGPRE	0.0046	0.0296	0.8756	0.6981	0.3645	0.3156	0.2482	0.8437	0.725	0.493	0.1421	0.3506	0.3757	0.4745	0.4285	0.7705	0.0163	0.0219	0.4582	0.9324	0.0842	0.2293	0.7135	0.9909	0.1979	0.342	0.5638	0.786	0.2161	0.3195	0.4989	0.7975
FVC	cg07428101	MUC2	-0.0231	0.0386	0.5506	0.5176	0.3032	0.4104	0.46	0.6108	0.4881	0.838	0.5605	0.6276	-0.0143	0.8597	0.9867	0.933	-0.0363	0.0297	0.2212	0.4753	-0.063	0.2981	0.8326	0.6335	0.0166	0.5753	0.977	0.7471	0.0264	0.5052	0.9583	0.4123
FVC	cg00914963	TBC1D16	-0.0158	0.0507	0.756	0.6208	0.6267	0.3998	0.117	0.1803	1.2941	0.8966	0.149	0.919	0.8955	0.8608	0.2982	0.1659	0.0264	0.0389	0.4964	0.231	0.3136	0.3228	0.3313	0.06059	0.4542	0.6508	0.4852	0.9778	0.5133	0.6163	0.4049	0.007079
FEV1/FVC	cg06035600	MAP3K6	-0.003	0.0019	0.1108	0.3139	0.0301	0.02	0.1324	0.5114	0.0125	0.0281	0.656	0.8871	-0.01	0.0257	0.6985	0.6739	-0.0021	0.0014	0.128	0.1727	0.02	0.0145	0.1662	0.3477	-0.009	0.026	0.6619	0.8945	-0.0001	0.0186	0.9952	0.2623
FEV1/FVC	cg20515679	KCNJ6	-0.0082	0.0049	0.09453	0.5859	0.003	0.0425	0.9439	0.1506	0.073	0.0777	0.3474	0.07679	-0.1099	0.0932	0.238	0.2483	-0.0015	0.0036	0.6725	0.9728	0.0097	0.0307	0.7514	0.2543	0.0522	0.055	0.3429	0.04552	-0.0238	0.0641	0.7107	0.1315
Abbreviations: Coef: Regression coefficient estimate; P: P-value; pHet: P-value of heterogenity; SE: Standard error of the regression coefficient The analyses included never smokers (NEVER_SMOKERS) and all individuals (SMOKE) for the following traits: PREDICT: Predictive association of DNA methylation at time point 2 on change in outcome (lung function at time point 3 - lung function at time poin…

## Sheet: S6
Table S6. Significant SNP-cpg pairs at FDR-adjusted p-value <0.05 in the meta-analysis of Latinos
	Mexicans				Puerto Ricans				Meta-analysis
SNP-CpG paira	Slope	Slope SE	P	Cochran’s Q P	Slope	Slope SE	P	Cochran’s Q P	Slope	Slope SE	P	Cochran’s Q P	FDR-q
chr1:27368417:G:A-cg06035600	-0.30443	0.0359647	2.56828e-17	0.713787	-0.30443	0.0359647	2.56828e-17	0.713787	-0.28866	0.0284082	2.95585e-24	0.844442	3.87239e-21
chr1:27439047:C:T-cg06035600	0.137947	0.057233	0.0159408	0.791034	0.137947	0.057233	0.0159408	0.791034	0.106662	0.0338694	0.00163705	0.643043	0.0301305
chr11:1083116:G:C-cg07428101	-0.125153	0.0726674	0.00027816	0.0231085	-0.125153	0.0726674	0.00027816	0.0231085	-0.135127	0.0485108	1.50637e-10	0.00808789	3.1396e-08
chr11:1083155:C:T-cg07428101	0.130403	0.0670992	0.000143349	0.0361944	0.130403	0.0670992	0.000143349	0.0361944	0.146424	0.0408889	7.95052e-11	0.0356869	2.70039e-08
chr11:1083581:G:A-cg07428101	-0.125153	0.0726674	0.00027816	0.0231085	-0.125153	0.0726674	0.00027816	0.0231085	-0.135127	0.0485108	1.50637e-10	0.00808789	3.1396e-08
chr11:1083761:C:G-cg07428101	0.125153	0.0726674	0.00027816	0.0231085	0.125153	0.0726674	0.00027816	0.0231085	0.135127	0.0485108	1.50637e-10	0.00808789	3.1396e-08
chr11:1085704:T:C-cg07428101	0.125153	0.0726674	0.00027816	0.0231085	0.125153	0.0726674	0.00027816	0.0231085	0.135127	0.0485108	1.50637e-10	0.00808789	3.1396e-08
chr11:1089474:C:G-cg07428101	0.154608	0.0851414	2.49572e-06	0.00757408	0.154608	0.0851414	2.49572e-06	0.00757408	0.164189	0.050006	4.24883e-16	0.00527372	2.5976e-13
chr11:1090879:A:G-cg07428101	-0.210558	0.0465188	6.00251e-06	0.200488	-0.210558	0.0465188	6.00251e-06	0.200488	-0.210558	0.0465188	6.00251e-06	0.200488	0.000458719
chr11:1091004:C:T-cg07428101	-0.210558	0.0465188	6.00251e-06	0.200488	-0.210558	0.0465188	6.00251e-06	0.200488	-0.210558	0.0465188	6.00251e-06	0.200488	0.000458719
chr11:1093775:T:A-cg07428101	-0.190601	0.0507042	0.000170543	0.0655146	-0.190601	0.0507042	0.000170543	0.0655146	-0.190601	0.0507042	0.000170543	0.0655146	0.00692023
chr11:1099802:G:C-cg07428101	0.074014	0.039986	0.0641697	0.2371	0.074014	0.039986	0.0641697	0.2371	0.103518	0.0303049	0.000635731	0.436089	0.0158846
chr11:1099861:G:A-cg07428101	-0.19808	0.0511993	0.000109372	0.0828212	-0.19808	0.0511993	0.000109372	0.0828212	-0.19808	0.0511993	0.000109372	0.0828212	0.00482212
chr11:1100845:C:A-cg07428101	0.102917	0.0751128	0.00843565	0.0323647	0.102917	0.0751128	0.00843565	0.0323647	0.131426	0.0468576	1.28234e-06	0.0386088	0.00013517
chr11:1100960:C:G-cg07428101	-0.190601	0.0507042	0.000170543	0.0655146	-0.190601	0.0507042	0.000170543	0.0655146	-0.190601	0.0507042	0.000170543	0.0655146	0.00692023
chr11:1112774:G:A-cg07428101	0.0265228	0.0384329	0.490128	0.186473	0.0265228	0.0384329	0.490128	0.186473	0.0630804	0.0533652	0.000882324	0.0262459	0.018861
chr11:1112863:T:C-cg07428101	0.0265228	0.0384329	0.490128	0.186473	0.0265228	0.0384329	0.490128	0.186473	0.0630804	0.0533652	0.000882324	0.0262459	0.018861
chr11:1123587:C:G-cg07428101	0.00124766	0.084078	0.104978	0.0095607	0.00124766	0.084078	0.104978	0.0095607	0.0436708	0.0617166	0.000738175	0.000476075	0.016652
chr11:1140380:A:G-cg07428101	0.000981167	0.0908392	0.0451219	0.00420902	0.000981167	0.0908392	0.0451219	0.00420902	0.0513366	0.062668	0.000395001	0.000176311	0.0121556
chr11:1152442:A:C-cg07428101	0.0560344	0.127678	0.00131788	4.46693e-05	0.0560344	0.127678	0.00131788	4.46693e-05	0.0788798	0.0638188	3.79528e-05	0.000109905	0.00208412
chr11:1156726:A:G-cg07428101	-0.0203097	0.0792507	0.04709	0.0143306	-0.0203097	0.0792507	0.04709	0.0143306	0.0234962	0.0605338	0.00197867	0.000402847	0.0343015
chr11:1159050:T:C-cg07428101	0.00138073	0.0303119	0.963668	0.327357	0.00138073	0.0303119	0.963668	0.327357	0.0731399	0.0497801	0.000419492	0.00770672	0.0125729
chr11:1161211:G:A-cg07428101	0.00615634	0.0298965	0.836852	0.413486	0.00615634	0.0298965	0.836852	0.413486	0.0697087	0.0493783	0.000328574	0.00828333	0.010826
chr11:1163859:G:C-cg07428101	0.0448859	0.02952	0.128379	0.113688	0.0448859	0.02952	0.128379	0.113688	0.0768467	0.0224358	0.000614389	0.103186	0.0156181
chr11:1168378:C:G-cg07428101	0.0448859	0.02952	0.128379	0.113688	0.0448859	0.02952	0.128379	0.113688	0.0768467	0.0224358	0.000614389	0.103186	0.0156181
chr11:1179567:T:C-cg07428101	-0.0439254	0.0294904	0.136361	0.105788	-0.0439254	0.0294904	0.136361	0.105788	-0.0750917	0.0222998	0.000758904	0.0667163	0.0168199
chr11:1185300:C:A-cg07428101	-0.0341447	0.0288941	0.237318	0.168681	-0.0341447	0.0288941	0.237318	0.168681	-0.0669771	0.022014	0.00234636	0.0533039	0.0367311
chr11:1188738:T:C-cg07428101	-0.0341447	0.0288941	0.237318	0.168681	-0.0341447	0.0288941	0.237318	0.168681	-0.0669771	0.022014	0.00234636	0.0533039	0.0367311
chr11:1188914:G:A-cg07428101	0.0341447	0.0288941	0.237318	0.168681	0.0341447	0.0288941	0.237318	0.168681	0.0669771	0.022014	0.00234636	0.0533039	0.0367311
chr11:1193830:G:C-cg07428101	-0.0341447	0.0288941	0.237318	0.168681	-0.0341447	0.0288941	0.237318	0.168681	-0.0681181	0.0220726	0.00202803	0.0682093	0.0348933
chr11:1195214:G:C-cg07428101	0.0333597	0.0295587	0.25907	0.097899	0.0333597	0.0295587	0.25907	0.097899	0.0699948	0.0401154	0.00137926	0.047799	0.0265444
chr11:1195858:T:C-cg07428101	-0.0341447	0.0288941	0.237318	0.168681	-0.0341447	0.0288941	0.237318	0.168681	-0.0676809	0.0223314	0.00243948	0.0977474	0.0372856
chr11:2810903:C:G-cg16405908	-0.15809	0.0526875	0.00269519	0.36586	-0.15809	0.0526875	0.00269519	0.36586	-0.173334	0.0463725	0.000185594	0.551794	0.00727349
chr11:2823330:A:C-cg16405908	-0.247939	0.0697438	0.000377996	0.23878	-0.247939	0.0697438	0.000377996	0.23878	-0.247939	0.0697438	0.000377996	0.23878	0.0117906
rs234850-cg16405908	0.220994	0.0617831	0.000347657	0.678889	0.220994	0.0617831	0.000347657	0.678889	0.220994	0.0617831	0.000347657	0.678889	0.0111958
chr11:2832591:G:A-cg16405908	0.132769	0.0433199	0.00217779	0.674124	0.132769	0.0433199	0.00217779	0.674124	0.132979	0.0375243	0.000394398	0.915345	0.0121556
chr11:2837210:G:A-cg16405908	0.0325138	0.168527	0.0345377	0.049694	0.0325138	0.168527	0.0345377	0.049694	0.110816	0.0383746	0.00388009	0.215643	0.0478634
chr11:3014074:G:C-cg16405908	0.138802	0.0421541	0.000992163	0.385068	0.138802	0.0421541	0.000992163	0.385068	0.0978005	0.0314588	0.00187819	0.326205	0.0332535
chr11:3019965:G:A-cg16405908	0.138802	0.0421541	0.000992163	0.385068	0.138802	0.0421541	0.000992163	0.385068	0.0997265	0.03164	0.00162206	0.319884	0.0301117
chr11:3025068:C:T-cg16405908	0.138802	0.0421541	0.000992163	0.385068	0.138802	0.0421541	0.000992163	0.385068	0.096106	0.0316196	0.00237019	0.316736	0.0368358
chr11:3028980:A:G-cg16405908	0.138549	0.0423706	0.00107575	0.502371	0.138549	0.0423706	0.00107575	0.502371	0.0970582	0.0317845	0.00226089	0.321549	0.0361212
chr11:3030174:C:G-cg16405908	-0.0953754	0.0390206	0.0145161	0.975359	-0.0953754	0.0390206	0.0145161	0.975359	-0.0975253	0.0308579	0.00157516	0.969304	0.0293003
chr11:3044070:G:C-cg16405908	0.140783	0.0428446	0.00101658	0.36926	0.140783	0.0428446	0.00101658	0.36926	0.0970837	0.0319677	0.00238997	0.311965	0.0368358
chr11:3046876:G:A-cg16405908	-0.10062	0.0388989	0.00969023	0.807987	-0.10062	0.0388989	0.00969023	0.807987	-0.100442	0.030746	0.00108758	0.896626	0.0219386
chr11:3055795:A:G-cg16405908	-0.100312	0.0392106	0.0105187	0.364171	-0.100312	0.0392106	0.0105187	0.364171	-0.0966968	0.0304502	0.00149543	0.742323	0.0281023
chr11:3056760:C:T-cg16405908	0.138107	0.04249	0.00115264	0.388816	0.138107	0.04249	0.00115264	0.388816	0.0981074	0.0318856	0.00209193	0.330976	0.0352452
chr11:3073751:C:T-cg16405908	-0.149072	0.0446801	0.000848652	0.594585	-0.149072	0.0446801	0.000848652	0.594585	-0.11764	0.0381639	0.00205273	0.347611	0.0349251
chr11:3079853:C:G-cg16405908	0.159732	0.0410764	0.000100797	0.537929	0.159732	0.0410764	0.000100797	0.537929	0.122102	0.0310776	8.53174e-05	0.280639	0.00401234
chr11:3081688:C:G-cg16405908	-0.156645	0.0442515	0.000400318	0.477475	-0.156645	0.0442515	0.000400318	0.477475	-0.111638	0.0376945	0.00306009	0.117975	0.0433066
chr11:3091185:C:G-cg16405908	0.126086	0.0393613	0.0013586	0.934233	0.126086	0.0393613	0.0013586	0.934233	0.0958034	0.0297268	0.00126945	0.622943	0.0249284
chr11:3176319:T:G-cg16405908	0.126033	0.0772158	0.001546	NA	0.202431	0.0819896	NA	NA	0.161943	0.0562117	0.00396477	0.497559	0.0478634
chr11:3209239:C:A-cg16405908	0.177755	0.108772	0.00057986	0.0184758	0.177755	0.108772	0.00057986	0.0184758	0.135557	0.0328817	3.74659e-05	0.133076	0.00208412
chr11:3229118:G:C-cg16405908	0.15185	0.0381017	6.73674e-05	0.124689	0.15185	0.0381017	6.73674e-05	0.124689	0.119853	0.0300758	6.74676e-05	0.165204	0.00331741
rs4758558-cg16405908	0.150703	0.0593562	0.0111181	0.99611	0.150703	0.0593562	0.0111181	0.99611	0.143069	0.0400638	0.000355598	0.896672	0.0112449
chr11:3560729:C:T-cg16405908	-0.123031	0.0415481	0.00306483	0.919928	-0.123031	0.0415481	0.00306483	0.919928	-0.0972726	0.0309503	0.00167305	0.818694	0.030442
chr11:3563505:G:C-cg16405908	-0.101353	0.0386596	0.00875001	0.224938	-0.101353	0.0386596	0.00875001	0.224938	-0.102622	0.0298652	0.000590017	0.687797	0.0156181
chr11:3567158:A:G-cg16405908	-0.0695828	0.0388007	0.0729187	0.228058	-0.0695828	0.0388007	0.0729187	0.228058	-0.0854953	0.0298605	0.00419437	0.597595	0.0492505
chr11:3614380:A:T-cg16405908	-0.082549	0.0388056	0.0333997	0.555255	-0.082549	0.0388056	0.0333997	0.555255	-0.0879419	0.0303443	0.00375389	0.739252	0.047477
chr11:3629647:G:C-cg16405908	-0.0864695	0.042043	0.039716	0.132877	-0.0864695	0.042043	0.039716	0.132877	-0.112615	0.0379416	0.00299631	0.114044	0.042934
chr11:3651963:G:A-cg16405908	-0.148471	0.0467901	0.00150803	0.981706	-0.148471	0.0467901	0.00150803	0.981706	-0.163728	0.0425351	0.000118482	0.736032	0.0051495
chr11:3654945:C:G-cg16405908	0.088192	0.0350914	0.0119639	0.207967	0.088192	0.0350914	0.0119639	0.207967	0.101724	0.0304344	0.00083057	0.412988	0.0179641
chr11:3655238:C:A-cg16405908	-0.257654	0.0739224	0.000491293	0.695931	-0.257654	0.0739224	0.000491293	0.695931	-0.257654	0.0739224	0.000491293	0.695931	0.0142127
chr11:3655373:G:C-cg16405908	0.0869558	0.0354475	0.0141637	0.224708	0.0869558	0.0354475	0.0141637	0.224708	0.109515	0.0306431	0.000351696	0.33919	0.0111958
chr11:3655414:T:A-cg16405908	-0.246141	0.0731815	0.000769788	0.617931	-0.246141	0.0731815	0.000769788	0.617931	-0.246141	0.0731815	0.000769788	0.617931	0.016856
chr17:79937646:C:T-cg00914963	0.0571539	0.0266248	0.0318217	0.454665	0.0571539	0.0266248	0.0318217	0.454665	0.0827498	0.0209034	7.5366e-05	0.226698	0.00367631
chr17:79938337:G:T-cg00914963	0.036505	0.0236415	0.122562	0.631919	0.036505	0.0236415	0.122562	0.631919	0.0640378	0.0182745	0.000457943	0.165369	0.0134602
chr17:79985258:C:T-cg00914963	-0.091637	0.0429302	1.06039e-05	0.0347628	-0.091637	0.0429302	1.06039e-05	0.0347628	-0.0486016	0.0307201	9.29279e-05	0.00557255	0.00427969
rs11150827-cg00914963	0.0880231	0.0168837	1.85321e-07	0.0747554	0.0880231	0.0168837	1.85321e-07	0.0747554	0.0836738	0.0134883	5.52469e-10	0.217467	1.03397e-07
chr17:80005191:T:G-cg00914963	-0.0531041	0.0181824	0.00349313	0.0526682	-0.0531041	0.0181824	0.00349313	0.0526682	-0.0483952	0.0133367	0.00028481	0.211852	0.00978225
chr17:80078127:T:C-cg00914963	0.0896954	0.0300666	0.0028523	0.253372	0.0896954	0.0300666	0.0028523	0.253372	0.0683371	0.0235105	0.00365298	0.272083	0.0470441
chr21:37229379:C:T-cg20515679	-0.182666	0.065368	0.00638094	NA	-0.102638	0.051171	0.0467386	NA	-0.133045	0.0402934	0.000960269	0.335035	0.0201515
rs1005413-cg06035600	-0.111173	0.0469861	0.0179775	0.738741	-0.111173	0.0469861	0.0179775	0.738741	-0.126168	0.0438525	0.00401361	0.637271	0.0478634
rs10083896-cg00914963	0.0833067	0.0170148	9.77392e-07	0.0527651	0.0833067	0.0170148	9.77392e-07	0.0527651	0.08322	0.0136671	1.13569e-09	0.209204	2.04214e-07
rs10128575-cg16405908	-0.113756	0.0405664	0.00504427	0.868991	-0.113756	0.0405664	0.00504427	0.868991	-0.0946441	0.0305731	0.00196368	0.903811	0.0342358
rs10128752-cg16405908	-0.113756	0.0405664	0.00504427	0.868991	-0.113756	0.0405664	0.00504427	0.868991	-0.0946441	0.0305731	0.00196368	0.903811	0.0342358
rs10219272-cg16405908	-0.09571	0.0395414	0.0154992	0.787459	-0.09571	0.0395414	0.0154992	0.787459	-0.10827	0.0306966	0.00042015	0.714293	0.0125729
rs105686-cg16405908	0.140783	0.0428446	0.00101658	0.36926	0.140783	0.0428446	0.00101658	0.36926	0.0970837	0.0319677	0.00238997	0.311965	0.0368358
rs10741802-cg16405908	-0.165774	0.0378692	1.20021e-05	0.886054	-0.165774	0.0378692	1.20021e-05	0.886054	-0.137566	0.0296708	3.54486e-06	0.364962	0.000335137
rs10741803-cg16405908	0.144438	0.0429559	0.000772497	0.999714	0.144438	0.0429559	0.000772497	0.999714	0.113052	0.0321251	0.000433007	0.3441	0.0128508
rs10741876-cg16405908	0.204886	0.0512751	6.44731e-05	0.24584	0.204886	0.0512751	6.44731e-05	0.24584	0.193975	0.0440498	1.06504e-05	0.467752	0.000739924
rs10741879-cg16405908	0.322086	0.16239	5.48053e-05	0.0345002	0.322086	0.16239	5.48053e-05	0.0345002	0.227019	0.0495961	4.70892e-06	0.0983019	0.000423366
rs10742067-cg16405908	-0.0886205	0.0384156	0.0210612	0.37932	-0.0886205	0.0384156	0.0210612	0.37932	-0.0878206	0.030193	0.00363	0.700616	0.0470441
rs10742075-cg16405908	0.106288	0.0415201	0.0104694	0.917688	0.106288	0.0415201	0.0104694	0.917688	0.0989019	0.0343718	0.00400943	0.698848	0.0478634
rs10742076-cg16405908	0.108327	0.0413471	0.00879432	0.899301	0.108327	0.0413471	0.00879432	0.899301	0.100345	0.0342734	0.00341392	0.693285	0.0457399
rs10742077-cg16405908	0.106745	0.0418038	0.0106653	0.838649	0.106745	0.0418038	0.0106653	0.838649	0.0991445	0.0345322	0.00409084	0.690866	0.0484693
rs10751640-cg07428101	0.0566381	0.127105	0.00101952	3.75564e-05	0.0566381	0.127105	0.00101952	3.75564e-05	0.0762659	0.0642038	2.89291e-05	0.000103058	0.00175692
rs10751641-cg07428101	0.0548092	0.129003	0.000867824	2.9998e-05	0.0548092	0.129003	0.000867824	2.9998e-05	0.0661278	0.0661252	3.78332e-05	8.1764e-05	0.00208412
rs10751642-cg07428101	0.0123238	0.0961285	0.0452823	0.00259699	0.0123238	0.0961285	0.0452823	0.00259699	0.0548362	0.0628685	0.000266425	0.000244718	0.00947001
rs10766775-cg16405908	0.174026	0.0994278	0.000414016	0.0260478	0.174026	0.0994278	0.000414016	0.0260478	0.158389	0.0324246	1.03521e-06	0.077304	0.000115656
rs10766792-cg16405908	0.27492	0.0830912	1.07092e-10	0.0498631	0.27492	0.0830912	1.07092e-10	0.0498631	0.260717	0.0319403	3.27862e-16	0.221271	2.31282e-13
rs10767238-cg16405908	-0.101353	0.0386596	0.00875001	0.224938	-0.101353	0.0386596	0.00875001	0.224938	-0.102622	0.0298652	0.000590017	0.687797	0.0156181
rs10767240-cg16405908	-0.0860015	0.0416958	0.0391514	0.983715	-0.0860015	0.0416958	0.0391514	0.983715	-0.0915115	0.0315008	0.00367194	0.996503	0.0470441
rs1077335-cg16405908	0.128376	0.0422358	0.00236973	0.461017	0.128376	0.0422358	0.00236973	0.461017	0.0929052	0.0318384	0.00352252	0.469339	0.046413
rs10794286-cg07428101	0.125153	0.0726674	0.00027816	0.0231085	0.125153	0.0726674	0.00027816	0.0231085	0.135127	0.0485108	1.50637e-10	0.00808789	3.1396e-08
rs10794287-cg07428101	0.12814	0.0694581	0.000190465	0.0297918	0.12814	0.0694581	0.000190465	0.0297918	0.137325	0.0469964	1.04752e-10	0.0113094	3.1396e-08
rs10794288-cg07428101	0.125153	0.0726674	0.00027816	0.0231085	0.125153	0.0726674	0.00027816	0.0231085	0.135127	0.0485108	1.50637e-10	0.00808789	3.1396e-08
rs10794294-cg07428101	-0.000961934	0.0865669	0.085297	0.00797474	-0.000961934	0.0865669	0.085297	0.00797474	0.0305705	0.0641204	0.00069931	0.00028306	0.016403
rs10794296-cg07428101	-0.000961934	0.0865669	0.085297	0.00797474	-0.000961934	0.0865669	0.085297	0.00797474	0.0305705	0.0641204	0.00069931	0.00028306	0.016403
rs10794297-cg07428101	0.0119252	0.0966728	0.0459219	0.00259852	0.0119252	0.0966728	0.0459219	0.00259852	0.0442742	0.0635844	0.000343928	0.000247003	0.0111844
rs10794298-cg07428101	0.0166364	0.0852029	0.116869	0.00688669	0.0166364	0.0852029	0.116869	0.00688669	0.0531984	0.0568756	0.000877608	0.00126398	0.0188481
rs10794299-cg07428101	0.0608687	0.131888	0.000433154	1.62187e-05	0.0608687	0.131888	0.000433154	1.62187e-05	0.0796946	0.0663628	1.30794e-05	5.53939e-05	0.000875512
rs10794300-cg07428101	-0.0159801	0.0925106	0.0188934	0.00396567	-0.0159801	0.0925106	0.0188934	0.00396567	0.037374	0.0671826	0.000257335	5.90379e-05	0.00947001
rs10833048-cg16405908	-0.106812	0.0396002	0.00699103	0.922488	-0.106812	0.0396002	0.00699103	0.922488	-0.113188	0.0311817	0.000283482	0.787872	0.00977325
rs10833166-cg16405908	0.148101	0.0412077	0.000325617	0.841687	0.148101	0.0412077	0.000325617	0.841687	0.113259	0.0309805	0.000256378	0.357749	0.00947001
rs10833210-cg16405908	0.134263	0.0394639	0.000668505	0.905089	0.134263	0.0394639	0.000668505	0.905089	0.100367	0.0297709	0.000748116	0.550878	0.016652
rs10833220-cg16405908	0.13033	0.0395843	0.00099312	0.795998	0.13033	0.0395843	0.00099312	0.795998	0.0922365	0.0294436	0.00173233	0.43579	0.0311498
rs10833539-cg16405908	0.103413	0.0404906	0.0106492	0.2019	0.103413	0.0404906	0.0106492	0.2019	0.0949761	0.0305505	0.00187833	0.574394	0.0332535
rs10833540-cg16405908	0.103413	0.0404906	0.0106492	0.2019	0.103413	0.0404906	0.0106492	0.2019	0.0949761	0.0305505	0.00187833	0.574394	0.0332535
rs10834421-cg16405908	-0.102979	0.038995	0.0082705	0.232629	-0.102979	0.038995	0.0082705	0.232629	-0.101401	0.0299632	0.000713932	0.694523	0.016403
rs10834422-cg16405908	-0.102979	0.038995	0.0082705	0.232629	-0.102979	0.038995	0.0082705	0.232629	-0.101401	0.0299632	0.000713932	0.694523	0.016403
rs10834423-cg16405908	-0.102979	0.038995	0.0082705	0.232629	-0.102979	0.038995	0.0082705	0.232629	-0.101401	0.0299632	0.000713932	0.694523	0.016403
rs10834434-cg16405908	-0.101353	0.0386596	0.00875001	0.224938	-0.101353	0.0386596	0.00875001	0.224938	-0.102622	0.0298652	0.000590017	0.687797	0.0156181
rs10834435-cg16405908	-0.101353	0.0386596	0.00875001	0.224938	-0.101353	0.0386596	0.00875001	0.224938	-0.102622	0.0298652	0.000590017	0.687797	0.0156181
rs10834436-cg16405908	-0.101353	0.0386596	0.00875001	0.224938	-0.101353	0.0386596	0.00875001	0.224938	-0.102622	0.0298652	0.000590017	0.687797	0.0156181
rs10834439-cg16405908	-0.0872713	0.041875	0.0371519	0.970701	-0.0872713	0.041875	0.0371519	0.970701	-0.0919879	0.0317068	0.00371726	0.978949	0.0470846
rs10834442-cg16405908	-0.0718171	0.0389826	0.065433	0.238935	-0.0718171	0.0389826	0.065433	0.238935	-0.0869018	0.0299431	0.00370518	0.622127	0.0470441
rs10834461-cg16405908	-0.0718171	0.0389826	0.065433	0.238935	-0.0718171	0.0389826	0.065433	0.238935	-0.0869018	0.0299431	0.00370518	0.622127	0.0470441
rs10834462-cg16405908	-0.0718171	0.0389826	0.065433	0.238935	-0.0718171	0.0389826	0.065433	0.238935	-0.0869018	0.0299431	0.00370518	0.622127	0.0470441
rs10834463-cg16405908	-0.0718171	0.0389826	0.065433	0.238935	-0.0718171	0.0389826	0.065433	0.238935	-0.0869018	0.0299431	0.00370518	0.622127	0.0470441
rs10834464-cg16405908	-0.0755646	0.0389536	0.0523964	0.259107	-0.0755646	0.0389536	0.0523964	0.259107	-0.0918098	0.0298531	0.00210229	0.626656	0.0352452
rs10834465-cg16405908	-0.0718171	0.0389826	0.065433	0.238935	-0.0718171	0.0389826	0.065433	0.238935	-0.0869018	0.0299431	0.00370518	0.622127	0.0470441
rs10834467-cg16405908	-0.0742988	0.0387467	0.0551678	0.311413	-0.0742988	0.0387467	0.0551678	0.311413	-0.0882654	0.0298358	0.00309273	0.715209	0.0436339
rs10834469-cg16405908	-0.0718171	0.0389826	0.065433	0.238935	-0.0718171	0.0389826	0.065433	0.238935	-0.0869018	0.0299431	0.00370518	0.622127	0.0470441
rs10834560-cg16405908	-0.0918123	0.0400145	0.0217632	0.0982364	-0.0918123	0.0400145	0.0217632	0.0982364	-0.0948523	0.0312405	0.00239581	0.423683	0.0368639
rs10834635-cg16405908	0.109166	0.0426955	0.0105624	0.75315	0.109166	0.0426955	0.0105624	0.75315	0.102519	0.0351663	0.00355385	0.678868	0.0467586
rs10834659-cg16405908	0.0736379	0.037743	0.0510525	0.642233	0.0736379	0.037743	0.0510525	0.642233	0.0828617	0.0288727	0.00410605	0.872724	0.0484779
rs10871500-cg00914963	-0.0561924	0.0398944	0.00248995	0.0264807	-0.0561924	0.0398944	0.00248995	0.0264807	-0.0484768	0.0131546	0.00022856	0.122287	0.00869717
rs10902082-cg07428101	-0.125153	0.0726674	0.00027816	0.0231085	-0.125153	0.0726674	0.00027816	0.0231085	-0.135127	0.0485108	1.50637e-10	0.00808789	3.1396e-08
rs10902083-cg07428101	-0.122755	0.0752665	0.000369652	0.0188353	-0.122755	0.0752665	0.000369652	0.0188353	-0.133408	0.049725	1.98164e-10	0.00619236	3.95059e-08
rs10902084-cg07428101	0.125303	0.0724518	0.000269759	0.0232684	0.125303	0.0724518	0.000269759	0.0232684	0.141275	0.0426036	3.17061e-10	0.0249326	6.05754e-08
rs10902088-cg07428101	0.149055	0.0895292	4.14355e-06	0.00430693	0.149055	0.0895292	4.14355e-06	0.00430693	0.161582	0.0518022	5.70939e-16	0.00239171	3.27239e-13
rs10902090-cg07428101	-0.0439374	0.0408479	0.282091	0.227709	-0.0439374	0.0408479	0.282091	0.227709	-0.117523	0.0510401	1.39027e-06	0.0380301	0.000144881
rs10902091-cg07428101	-0.04553	0.0410318	0.26716	0.183186	-0.04553	0.0410318	0.26716	0.183186	-0.121682	0.0569815	5.44548e-08	0.0150895	8.04121e-06
rs10902092-cg07428101	0.0566381	0.127105	0.00101952	3.75564e-05	0.0566381	0.127105	0.00101952	3.75564e-05	0.0762659	0.0642038	2.89291e-05	0.000103058	0.00175692
rs10902093-cg07428101	0.0548092	0.129003	0.000867824	2.9998e-05	0.0548092	0.129003	0.000867824	2.9998e-05	0.0661278	0.0661252	3.78332e-05	8.1764e-05	0.00208412
rs10902094-cg07428101	0.0560543	0.127697	0.000963363	3.44587e-05	0.0560543	0.127697	0.000963363	3.44587e-05	0.0668207	0.0655138	4.12259e-05	9.52026e-05	0.00214809
rs10902095-cg07428101	0.0288228	0.0901013	0.134399	0.00772521	0.0288228	0.0901013	0.134399	0.00772521	0.0500575	0.0614409	0.000330545	0.000821614	0.010826
rs10902096-cg07428101	-0.00613333	0.0919671	0.042182	0.00475954	-0.00613333	0.0919671	0.042182	0.00475954	0.0392609	0.066075	0.000348965	0.000140981	0.0111958
rs10902098-cg07428101	0.0123238	0.0961285	0.0452823	0.00259699	0.0123238	0.0961285	0.0452823	0.00259699	0.0548362	0.0628685	0.000266425	0.000244718	0.00947001
rs10902099-cg07428101	0.0560344	0.127678	0.00131788	4.46693e-05	0.0560344	0.127678	0.00131788	4.46693e-05	0.0798695	0.0643258	3.10636e-05	9.81922e-05	0.00181446
rs10902100-cg07428101	-0.0103319	0.086738	0.0517842	0.00730184	-0.0103319	0.086738	0.0517842	0.00730184	0.0405314	0.0634585	0.000614809	0.000215838	0.0156181
rs10902101-cg07428101	-0.0103319	0.086738	0.0517842	0.00730184	-0.0103319	0.086738	0.0517842	0.00730184	0.0405314	0.0634585	0.000614809	0.000215838	0.0156181
rs10902102-cg07428101	0.0560344	0.127678	0.00131788	4.46693e-05	0.0560344	0.127678	0.00131788	4.46693e-05	0.0798695	0.0643258	3.10636e-05	9.81922e-05	0.00181446
rs10902103-cg07428101	-0.0103319	0.086738	0.0517842	0.00730184	-0.0103319	0.086738	0.0517842	0.00730184	0.0405314	0.0634585	0.000614809	0.000215838	0.0156181
rs10902104-cg07428101	-0.0103319	0.086738	0.0517842	0.00730184	-0.0103319	0.086738	0.0517842	0.00730184	0.0405314	0.0634585	0.000614809	0.000215838	0.0156181
rs10902105-cg07428101	-0.0103319	0.086738	0.0517842	0.00730184	-0.0103319	0.086738	0.0517842	0.00730184	0.0405314	0.0634585	0.000614809	0.000215838	0.0156181
rs11024843-cg16405908	-0.103932	0.056124	0.06405	0.574241	-0.103932	0.056124	0.06405	0.574241	-0.145622	0.0455603	0.00139227	0.380285	0.0265444
rs11025044-cg16405908	-0.10093	0.03955	0.0107116	0.558441	-0.10093	0.03955	0.0107116	0.558441	-0.102352	0.030587	0.000819137	0.815086	0.0177587
rs11025209-cg16405908	0.137567	0.0434783	0.00155597	0.38934	0.137567	0.0434783	0.00155597	0.38934	0.0967706	0.0322969	0.00273297	0.339864	0.0402124
rs11025221-cg16405908	-0.160427	0.0463408	0.000536407	0.835545	-0.160427	0.0463408	0.000536407	0.835545	-0.115431	0.039487	0.00346381	0.175096	0.0459032
rs11025223-cg16405908	-0.155906	0.0445296	0.000463198	0.661915	-0.155906	0.0445296	0.000463198	0.661915	-0.110693	0.0378659	0.00346355	0.141255	0.0459032
rs11025242-cg16405908	-0.123661	0.056311	0.0280894	0.492832	-0.123661	0.056311	0.0280894	0.492832	-0.156662	0.0488641	0.00134558	0.394391	0.0261434
rs11025260-cg16405908	-0.149072	0.0446801	0.000848652	0.594585	-0.149072	0.0446801	0.000848652	0.594585	-0.11764	0.0381639	0.00205273	0.347611	0.0349251
rs11025261-cg16405908	-0.123661	0.056311	0.0280894	0.492832	-0.123661	0.056311	0.0280894	0.492832	-0.150793	0.0492422	0.00219666	0.482647	0.0361212
rs11025309-cg16405908	-0.211717	0.0402704	1.46124e-07	0.446436	-0.211717	0.0402704	1.46124e-07	0.446436	-0.132055	0.0745542	2.7769e-06	0.0219385	0.000273824
rs11026050-cg16405908	0.154147	0.0382887	5.67563e-05	0.0948224	0.154147	0.0382887	5.67563e-05	0.0948224	0.121083	0.0301675	5.97737e-05	0.131628	0.00299539
rs11026056-cg16405908	0.143071	0.0602758	0.0176154	0.784013	0.143071	0.0602758	0.0176154	0.784013	0.139543	0.0403431	0.000542382	0.884926	0.0153756
rs11026066-cg16405908	0.235745	0.118945	3.12481e-08	0.00311315	0.235745	0.118945	3.12481e-08	0.00311315	0.200748	0.0633215	7.08311e-11	0.0110655	2.59824e-08
rs11027462-cg07428101	0.0520804	0.0291507	0.074004	0.11759	0.0520804	0.0291507	0.074004	0.11759	0.0740142	0.0248425	0.00288871	0.163782	0.0416526
rs11028092-cg16405908	-0.100162	0.0388298	0.00989375	0.270309	-0.100162	0.0388298	0.00989375	0.270309	-0.104016	0.0297408	0.000469811	0.723867	0.0137649
rs11028099-cg16405908	-0.102979	0.038995	0.0082705	0.232629	-0.102979	0.038995	0.0082705	0.232629	-0.101401	0.0299632	0.000713932	0.694523	0.016403
rs11028101-cg16405908	-0.102979	0.038995	0.0082705	0.232629	-0.102979	0.038995	0.0082705	0.232629	-0.101401	0.0299632	0.000713932	0.694523	0.016403
rs11028109-cg16405908	-0.102979	0.038995	0.0082705	0.232629	-0.102979	0.038995	0.0082705	0.232629	-0.103598	0.030019	0.000558317	0.69941	0.0153756
rs11028112-cg16405908	-0.0718171	0.0389826	0.065433	0.238935	-0.0718171	0.0389826	0.065433	0.238935	-0.0869018	0.0299431	0.00370518	0.622127	0.0470441
rs11028113-cg16405908	-0.0718171	0.0389826	0.065433	0.238935	-0.0718171	0.0389826	0.065433	0.238935	-0.0869018	0.0299431	0.00370518	0.622127	0.0470441
rs11028128-cg16405908	-0.0718171	0.0389826	0.065433	0.238935	-0.0718171	0.0389826	0.065433	0.238935	-0.0869018	0.0299431	0.00370518	0.622127	0.0470441
rs11028232-cg16405908	-0.0950308	0.0423476	0.0248282	0.251143	-0.0950308	0.0423476	0.0248282	0.251143	-0.102831	0.0321629	0.00138763	0.684374	0.0265444
rs11028237-cg16405908	-0.0893572	0.042692	0.0363431	0.279488	-0.0893572	0.042692	0.0363431	0.279488	-0.0996541	0.0323129	0.00204216	0.705641	0.0349251
rs11028251-cg16405908	-0.0881141	0.0379156	0.0201281	0.125558	-0.0881141	0.0379156	0.0201281	0.125558	-0.0904546	0.0305215	0.00304032	0.501513	0.04316
rs11028259-cg16405908	0.116541	0.037232	0.00174733	0.30133	0.116541	0.037232	0.00174733	0.30133	0.112885	0.0296223	0.000138504	0.778011	0.00593531
rs11028289-cg16405908	-0.0809781	0.042663	0.0576844	0.33471	-0.0809781	0.042663	0.0576844	0.33471	-0.109909	0.0375105	0.00338864	0.228	0.0456995
rs11028317-cg16405908	-0.0895534	0.0399374	0.024939	0.1245	-0.0895534	0.0399374	0.024939	0.1245	-0.0966037	0.0312546	0.00199573	0.466411	0.0344333
rs11028334-cg16405908	-0.138063	0.0434294	0.00147775	0.634485	-0.138063	0.0434294	0.00147775	0.634485	-0.115558	0.0337528	0.000617834	0.819059	0.0156516
rs11028367-cg16405908	-0.126531	0.0426068	0.00298043	0.486203	-0.126531	0.0426068	0.00298043	0.486203	-0.115766	0.0335582	0.000561196	0.844038	0.0154086
rs11028428-cg16405908	-0.0876704	0.0376631	0.0199253	0.148859	-0.0876704	0.0376631	0.0199253	0.148859	-0.0892968	0.029971	0.00288776	0.525584	0.0416526
rs11150833-cg00914963	0.0585255	0.0185092	0.00156708	0.570925	0.0585255	0.0185092	0.00156708	0.570925	0.0530577	0.0149022	0.000370298	0.364485	0.0116296
rs111520984-cg07428101	-0.171239	0.050319	0.000666328	0.177299	-0.171239	0.050319	0.000666328	0.177299	-0.171239	0.050319	0.000666328	0.177299	0.0162085
rs111546099-cg16405908	0.0902974	0.0366264	0.0136874	0.237225	0.0902974	0.0366264	0.0136874	0.237225	0.0951711	0.0315466	0.00255425	0.169101	0.0385261
rs112051853-cg16405908	-0.287805	0.0668789	1.68215e-05	0.898823	-0.287805	0.0668789	1.68215e-05	0.898823	-0.287805	0.0668789	1.68215e-05	0.898823	0.00110187
rs11245925-cg07428101	-0.0345064	0.0355927	0.332306	0.111034	-0.0345064	0.0355927	0.332306	0.111034	-0.10223	0.0515623	1.01499e-05	0.0129209	0.000710535
rs11245926-cg07428101	-0.0262324	0.045077	0.560604	0.444502	-0.0262324	0.045077	0.560604	0.444502	-0.0878528	0.0558203	8.0007e-05	0.0384708	0.00383035
rs11245927-cg07428101	-0.166403	0.0465714	0.000352823	0.472445	-0.166403	0.0465714	0.000352823	0.472445	-0.166403	0.0465714	0.000352823	0.472445	0.0111958
rs11245928-cg07428101	-0.166403	0.0465714	0.000352823	0.472445	-0.166403	0.0465714	0.000352823	0.472445	-0.166403	0.0465714	0.000352823	0.472445	0.0111958
rs11245929-cg07428101	-0.166403	0.0465714	0.000352823	0.472445	-0.166403	0.0465714	0.000352823	0.472445	-0.166403	0.0465714	0.000352823	0.472445	0.0111958
rs11245930-cg07428101	0.125153	0.0726674	0.00027816	0.0231085	0.125153	0.0726674	0.00027816	0.0231085	0.135127	0.0485108	1.50637e-10	0.00808789	3.1396e-08
rs11245931-cg07428101	0.125153	0.0726674	0.00027816	0.0231085	0.125153	0.0726674	0.00027816	0.0231085	0.135127	0.0485108	1.50637e-10	0.00808789	3.1396e-08
rs11245932-cg07428101	-0.21962	0.0492317	8.15999e-06	0.613862	-0.21962	0.0492317	8.15999e-06	0.613862	-0.21962	0.0492317	8.15999e-06	0.613862	0.000593901
rs11245933-cg07428101	0.126029	0.071399	0.000254091	0.0262579	0.126029	0.071399	0.000254091	0.0262579	0.13589	0.0478569	1.38108e-10	0.00977106	3.1396e-08
rs11245935-cg07428101	-0.219886	0.0506771	1.43162e-05	0.608736	-0.219886	0.0506771	1.43162e-05	0.608736	-0.219886	0.0506771	1.43162e-05	0.608736	0.000944513
rs11245936-cg07428101	-0.218546	0.0494652	9.95388e-06	0.599003	-0.218546	0.0494652	9.95388e-06	0.599003	-0.218546	0.0494652	9.95388e-06	0.599003	0.000702173
rs11245940-cg07428101	-0.210558	0.0465188	6.00251e-06	0.200488	-0.210558	0.0465188	6.00251e-06	0.200488	-0.210558	0.0465188	6.00251e-06	0.200488	0.000458719
rs11245941-cg07428101	-0.210558	0.0465188	6.00251e-06	0.200488	-0.210558	0.0465188	6.00251e-06	0.200488	-0.210558	0.0465188	6.00251e-06	0.200488	0.000458719
rs11245942-cg07428101	-0.210558	0.0465188	6.00251e-06	0.200488	-0.210558	0.0465188	6.00251e-06	0.200488	-0.210558	0.0465188	6.00251e-06	0.200488	0.000458719
rs11245943-cg07428101	-0.210558	0.0465188	6.00251e-06	0.200488	-0.210558	0.0465188	6.00251e-06	0.200488	-0.210558	0.0465188	6.00251e-06	0.200488	0.000458719
rs11245944-cg07428101	-0.210558	0.0465188	6.00251e-06	0.200488	-0.210558	0.0465188	6.00251e-06	0.200488	-0.210558	0.0465188	6.00251e-06	0.200488	0.000458719
rs11245946-cg07428101	-0.210558	0.0465188	6.00251e-06	0.200488	-0.210558	0.0465188	6.00251e-06	0.200488	-0.210558	0.0465188	6.00251e-06	0.200488	0.000458719
rs11245951-cg07428101	0.0456233	0.037684	0.226018	0.148581	0.0456233	0.037684	0.226018	0.148581	0.113347	0.0579547	7.09852e-08	0.00762975	1.0015e-05
rs11245952-cg07428101	-0.184942	0.119164	0.00234368	0.0339307	-0.184942	0.119164	0.00234368	0.0339307	-0.184942	0.119164	0.00234368	0.0339307	0.0367311
rs11245953-cg07428101	-0.04553	0.0410318	0.26716	0.183186	-0.04553	0.0410318	0.26716	0.183186	-0.121682	0.0569815	5.44548e-08	0.0150895	8.04121e-06
rs11245959-cg07428101	0.0130574	0.0391186	0.738538	0.191798	0.0130574	0.0391186	0.738538	0.191798	0.0551692	0.055912	0.00205151	0.021321	0.0349251
rs11245962-cg07428101	0.0560166	0.127819	0.000993511	3.73284e-05	0.0560166	0.127819	0.000993511	3.73284e-05	0.0759873	0.0643422	2.845e-05	0.000107489	0.00175102
rs11245964-cg07428101	0.0548092	0.129003	0.000867824	2.9998e-05	0.0548092	0.129003	0.000867824	2.9998e-05	0.0661278	0.0661252	3.78332e-05	8.1764e-05	0.00208412
rs11245965-cg07428101	0.0548092	0.129003	0.000867824	2.9998e-05	0.0548092	0.129003	0.000867824	2.9998e-05	0.0661278	0.0661252	3.78332e-05	8.1764e-05	0.00208412
rs11245966-cg07428101	0.00124766	0.084078	0.104978	0.0095607	0.00124766	0.084078	0.104978	0.0095607	0.0436708	0.0617166	0.000738175	0.000476075	0.016652
rs11245967-cg07428101	0.0288228	0.0901013	0.134399	0.00772521	0.0288228	0.0901013	0.134399	0.00772521	0.0500575	0.0614409	0.000330545	0.000821614	0.010826
rs11245968-cg07428101	0.0589422	0.116975	0.0025304	0.000134751	0.0589422	0.116975	0.0025304	0.000134751	0.0656516	0.0607457	9.08284e-05	0.000375741	0.00422815
rs11245969-cg07428101	0.0647336	0.120092	0.00126242	7.59686e-05	0.0647336	0.120092	0.00126242	7.59686e-05	0.0783137	0.0606999	3.36046e-05	0.000298528	0.00193819
rs11245970-cg07428101	0.0123238	0.0961285	0.0452823	0.00259699	0.0123238	0.0961285	0.0452823	0.00259699	0.0548362	0.0628685	0.000266425	0.000244718	0.00947001
rs11245971-cg07428101	0.0123238	0.0961285	0.0452823	0.00259699	0.0123238	0.0961285	0.0452823	0.00259699	0.0548362	0.0628685	0.000266425	0.000244718	0.00947001
rs11245972-cg07428101	0.0123238	0.0961285	0.0452823	0.00259699	0.0123238	0.0961285	0.0452823	0.00259699	0.0548362	0.0628685	0.000266425	0.000244718	0.00947001
rs11245973-cg07428101	0.0123238	0.0961285	0.0452823	0.00259699	0.0123238	0.0961285	0.0452823	0.00259699	0.0548362	0.0628685	0.000266425	0.000244718	0.00947001
rs11245978-cg07428101	-0.0103319	0.086738	0.0517842	0.00730184	-0.0103319	0.086738	0.0517842	0.00730184	0.0405314	0.0634585	0.000614809	0.000215838	0.0156181
rs11245979-cg07428101	0.0560344	0.127678	0.00131788	4.46693e-05	0.0560344	0.127678	0.00131788	4.46693e-05	0.0798695	0.0643258	3.10636e-05	9.81922e-05	0.00181446
rs11246269-cg07428101	0.0999994	0.0339958	0.00326607	0.370123	0.0999994	0.0339958	0.00326607	0.370123	0.0910525	0.030543	0.00287194	0.559209	0.0416526
rs11247626-cg06035600	0.179051	0.0395851	6.09117e-06	0.991204	0.179051	0.0395851	6.09117e-06	0.991204	0.142671	0.02922	1.04677e-06	0.30109	0.000115656
rs11247639-cg06035600	-0.135576	0.0369676	0.000245015	0.185789	-0.135576	0.0369676	0.000245015	0.185789	-0.130821	0.0280272	3.04689e-06	0.231426	0.000297251
rs112854904-cg07428101	-0.175363	0.0594425	0.00317639	0.676966	-0.175363	0.0594425	0.00317639	0.676966	-0.175363	0.0594425	0.00317639	0.676966	0.0437376
rs112885003-cg16405908	-0.248975	0.065979	0.000160946	0.756339	-0.248975	0.065979	0.000160946	0.756339	-0.14675	0.115416	0.00265853	0.0458847	0.0397934
rs1132433-cg07428101	-0.0341447	0.0288941	0.237318	0.168681	-0.0341447	0.0288941	0.237318	0.168681	-0.0686346	0.022131	0.00192676	0.0624338	0.0339797
rs1132434-cg07428101	0.0341447	0.0288941	0.237318	0.168681	0.0341447	0.0288941	0.237318	0.168681	0.0680088	0.0220875	0.00207656	0.0687474	0.0352
rs1132436-cg07428101	0.0341447	0.0288941	0.237318	0.168681	0.0341447	0.0288941	0.237318	0.168681	0.0641077	0.0221529	0.00380518	0.0728784	0.047477
rs1132440-cg07428101	0.0341447	0.0288941	0.237318	0.168681	0.0341447	0.0288941	0.237318	0.168681	0.0641077	0.0221529	0.00380518	0.0728784	0.047477
rs113414493-cg16405908	-0.162453	0.0489342	0.000900746	0.253969	-0.162453	0.0489342	0.000900746	0.253969	-0.128254	0.0436532	0.00330325	0.15776	0.0448779
rs113808517-cg07428101	-0.21962	0.0492317	8.15999e-06	0.613862	-0.21962	0.0492317	8.15999e-06	0.613862	-0.21962	0.0492317	8.15999e-06	0.613862	0.000593901
rs11490306-cg16405908	0.185544	0.0421798	1.08811e-05	0.27224	0.185544	0.0421798	1.08811e-05	0.27224	0.185968	0.0301616	7.01692e-10	0.259127	1.28698e-07
rs11499763-cg16405908	0.150103	0.0452143	0.000900787	0.434439	0.150103	0.0452143	0.000900787	0.434439	0.152901	0.0409211	0.000186617	0.729025	0.00728246
rs11499764-cg16405908	0.141122	0.0424478	0.000885445	0.647118	0.141122	0.0424478	0.000885445	0.647118	0.161189	0.0383838	2.67605e-05	0.48788	0.00165816
rs11500153-cg16405908	0.12314	0.0428723	0.00407563	0.709231	0.12314	0.0428723	0.00407563	0.709231	0.120229	0.0350507	0.000603249	0.565652	0.0156181
rs11585122-cg06035600	-0.222578	0.0654067	0.000666519	0.507503	-0.222578	0.0654067	0.000666519	0.507503	-0.224364	0.0543747	3.68706e-05	0.801867	0.00208412
rs11600289-cg07428101	0.0560344	0.127678	0.00131788	4.46693e-05	0.0560344	0.127678	0.00131788	4.46693e-05	0.0798695	0.0643258	3.10636e-05	9.81922e-05	0.00181446
rs11601581-cg16405908	0.142017	0.0407056	0.000485055	0.839282	0.142017	0.0407056	0.000485055	0.839282	0.110165	0.0304778	0.000300821	0.44636	0.0102187
rs11602154-cg16405908	0.246902	0.116172	2.0443e-08	0.00519512	0.246902	0.116172	2.0443e-08	0.00519512	0.211103	0.0623832	1.3142e-11	0.0138471	5.47815e-09
rs11602160-cg07428101	0.00342113	0.0886191	0.07494	0.00589709	0.00342113	0.0886191	0.07494	0.00589709	0.0533315	0.0610298	0.000485593	0.000358762	0.0140922
rs11602802-cg07428101	0.0556603	0.128098	0.00129169	4.3978e-05	0.0556603	0.128098	0.00129169	4.3978e-05	0.0744109	0.0619156	0.000121729	0.000188749	0.00526566
rs11604231-cg16405908	0.246902	0.116172	2.0443e-08	0.00519512	0.246902	0.116172	2.0443e-08	0.00519512	0.211103	0.0623832	1.3142e-11	0.0138471	5.47815e-09
rs11605482-cg07428101	-0.0103319	0.086738	0.0517842	0.00730184	-0.0103319	0.086738	0.0517842	0.00730184	0.0405314	0.0634585	0.000614809	0.000215838	0.0156181
rs11605827-cg07428101	0.126261	0.0461108	0.00617763	0.15992	0.126261	0.0461108	0.00617763	0.15992	0.123439	0.0413665	0.00284464	0.368954	0.0416059
rs11605896-cg16405908	0.152196	0.0415821	0.000252079	0.798227	0.152196	0.0415821	0.000252079	0.798227	0.113151	0.0311676	0.000282983	0.358556	0.00977325
rs11606242-cg07428101	0.0288228	0.0901013	0.134399	0.00772521	0.0288228	0.0901013	0.134399	0.00772521	0.0500575	0.0614409	0.000330545	0.000821614	0.010826
rs11651379-cg00914963	0.135783	0.0348282	9.67297e-05	0.097259	0.135783	0.0348282	9.67297e-05	0.097259	0.1415	0.0265874	1.02589e-07	0.244815	1.42545e-05
rs11653700-cg00914963	0.0751959	0.0174805	1.69494e-05	0.110822	0.0751959	0.0174805	1.69494e-05	0.110822	0.0706966	0.0136764	2.35049e-07	0.216884	3.03595e-05
rs11655188-cg00914963	0.0469749	0.0236073	0.0466078	0.454174	0.0469749	0.0236073	0.0466078	0.454174	0.067613	0.0192863	0.000455306	0.239514	0.0134257
rs11656478-cg00914963	0.0707876	0.0175527	5.51048e-05	0.0988656	0.0707876	0.0175527	5.51048e-05	0.0988656	0.0653974	0.0140489	3.24015e-06	0.099443	0.000312778
rs11657494-cg00914963	0.0479363	0.0451862	0.291591	NA	0.158824	0.0498351	0.00177841	NA	0.0979679	0.0334746	0.00342655	0.099274	0.0457399
rs11658068-cg00914963	0.0406563	0.0220053	0.0646653	0.384416	0.0406563	0.0220053	0.0646653	0.384416	0.0513523	0.0172245	0.00286979	0.107769	0.0416526
rs11658592-cg00914963	0.0489518	0.0214798	0.0226687	0.675901	0.0489518	0.0214798	0.0226687	0.675901	0.0569481	0.0162958	0.000474682	0.775083	0.0138193
rs11819966-cg16405908	-0.084897	0.0467608	0.0694379	0.989512	-0.084897	0.0467608	0.0694379	0.989512	-0.135822	0.0399534	0.000675047	0.111162	0.0163548
rs11820653-cg07428101	0.135912	0.0625533	6.01639e-05	0.0492894	0.135912	0.0625533	6.01639e-05	0.0492894	0.14295	0.0436883	3.48437e-11	0.0218357	1.38929e-08
rs11822200-cg07428101	0.0489346	0.0293947	0.0959641	0.0778845	0.0489346	0.0293947	0.0959641	0.0778845	0.0759207	0.0422191	0.000775242	0.0441924	0.0169271
rs11823484-cg16405908	0.108077	0.045411	0.0173141	0.268187	0.108077	0.045411	0.0173141	0.268187	0.107544	0.0317904	0.000717255	0.403259	0.016403
rs11871947-cg00914963	0.0757519	0.0173349	1.24301e-05	0.159567	0.0757519	0.0173349	1.24301e-05	0.159567	0.0710852	0.0136063	1.74707e-07	0.272147	2.2888e-05
rs12032735-cg06035600	0.137947	0.057233	0.0159408	0.791034	0.137947	0.057233	0.0159408	0.791034	0.106662	0.0338694	0.00163705	0.643043	0.0301305
rs12051781-cg00914963	-0.0550517	0.0182612	0.00257245	0.799497	-0.0550517	0.0182612	0.00257245	0.799497	-0.0396177	0.0134249	0.0031669	0.0618303	0.0437376
rs121256-cg16405908	0.109535	0.0432295	0.0112832	0.907917	0.109535	0.0432295	0.0112832	0.907917	0.111838	0.0380411	0.00328299	0.987108	0.0448018
rs12150060-cg00914963	-0.0511273	0.0205749	0.0129574	0.335893	-0.0511273	0.0205749	0.0129574	0.335893	-0.051098	0.0280878	0.00302402	0.0203462	0.043062
rs12221951-cg07428101	-0.210558	0.0465188	6.00251e-06	0.200488	-0.210558	0.0465188	6.00251e-06	0.200488	-0.210558	0.0465188	6.00251e-06	0.200488	0.000458719
rs12221966-cg07428101	-0.158475	0.0407252	9.96942e-05	0.0654682	-0.158475	0.0407252	9.96942e-05	0.0654682	-0.183563	0.0374045	9.22343e-07	0.0545005	0.000107068
rs12222144-cg07428101	-0.210558	0.0465188	6.00251e-06	0.200488	-0.210558	0.0465188	6.00251e-06	0.200488	-0.210558	0.0465188	6.00251e-06	0.200488	0.000458719
rs12222912-cg07428101	-0.210558	0.0465188	6.00251e-06	0.200488	-0.210558	0.0465188	6.00251e-06	0.200488	-0.210558	0.0465188	6.00251e-06	0.200488	0.000458719
rs12225760-cg07428101	-0.210558	0.0465188	6.00251e-06	0.200488	-0.210558	0.0465188	6.00251e-06	0.200488	-0.210558	0.0465188	6.00251e-06	0.200488	0.000458719
rs12270081-cg16405908	-0.162639	0.0487871	0.00085714	0.253529	-0.162639	0.0487871	0.00085714	0.253529	-0.128566	0.0435487	0.0031549	0.156919	0.0437376
rs12272587-cg16405908	-0.0884376	0.0434357	0.0417446	0.244626	-0.0884376	0.0434357	0.0417446	0.244626	-0.112905	0.0385855	0.0034324	0.239482	0.0457514
rs12273593-cg16405908	-0.147151	0.0458817	0.00134043	0.970433	-0.147151	0.0458817	0.00134043	0.970433	-0.15625	0.0417473	0.000182012	0.891413	0.00719461
rs12274807-cg16405908	-0.287247	0.0757268	0.000148717	0.547082	-0.287247	0.0757268	0.000148717	0.547082	-0.287247	0.0757268	0.000148717	0.547082	0.00631396
rs12276060-cg16405908	-0.104926	0.0391053	0.00729272	0.779916	-0.104926	0.0391053	0.00729272	0.779916	-0.11419	0.0303713	0.000170051	0.917592	0.00692023
rs12276286-cg16405908	-0.0851533	0.0400481	0.0334804	0.179347	-0.0851533	0.0400481	0.0334804	0.179347	-0.0939386	0.0313076	0.0026953	0.564949	0.0398641
rs12279345-cg16405908	-0.0718171	0.0389826	0.065433	0.238935	-0.0718171	0.0389826	0.065433	0.238935	-0.0869018	0.0299431	0.00370518	0.622127	0.0470441
rs12282905-cg16405908	-0.162639	0.0487871	0.00085714	0.253529	-0.162639	0.0487871	0.00085714	0.253529	-0.128566	0.0435487	0.0031549	0.156919	0.0437376
rs12283488-cg16405908	-0.192993	0.0615506	0.00171555	0.641442	-0.192993	0.0615506	0.00171555	0.641442	-0.15946	0.0537514	0.0030109	0.480167	0.0429487
rs12283729-cg16405908	0.152425	0.0382645	6.79181e-05	0.126276	0.152425	0.0382645	6.79181e-05	0.126276	0.125464	0.0302436	3.34733e-05	0.187538	0.00193819
rs12284275-cg16405908	-0.104935	0.0394305	0.00778478	0.945217	-0.104935	0.0394305	0.00778478	0.945217	-0.111986	0.0310986	0.000317003	0.785056	0.0106487
rs12293566-cg16405908	-0.11142	0.0408574	0.00639063	0.911969	-0.11142	0.0408574	0.00639063	0.911969	-0.0956711	0.0306925	0.00182649	0.94874	0.0325874
rs12295454-cg16405908	-0.147151	0.0458817	0.00134043	0.970433	-0.147151	0.0458817	0.00134043	0.970433	-0.15625	0.0417473	0.000182012	0.891413	0.00719461
rs12363425-cg16405908	-0.101353	0.0386596	0.00875001	0.224938	-0.101353	0.0386596	0.00875001	0.224938	-0.102622	0.0298652	0.000590017	0.687797	0.0156181
rs12364022-cg07428101	0.0820362	0.0307642	0.00766201	0.894051	0.0820362	0.0307642	0.00766201	0.894051	0.0772277	0.0264418	0.00349279	0.945896	0.0462205
rs12364973-cg07428101	-0.00411762	0.089825	0.054865	0.00578228	-0.00411762	0.089825	0.054865	0.00578228	0.0498356	0.0639895	0.000326965	0.000176672	0.010826
rs12365253-cg07428101	0.0164549	0.0843634	0.210889	0.0147327	0.0164549	0.0843634	0.210889	0.0147327	0.0436179	0.0623027	0.000534372	0.000745635	0.0152189
rs12365278-cg07428101	0.0214504	0.0979377	0.0741449	0.00391574	0.0214504	0.0979377	0.0741449	0.00391574	0.044938	0.0655685	0.000205813	0.000279493	0.00796378
rs12418807-cg16405908	0.142017	0.0407056	0.000485055	0.839282	0.142017	0.0407056	0.000485055	0.839282	0.112452	0.0304725	0.000224005	0.40434	0.00855936
rs12420940-cg07428101	-0.00957113	0.0874731	0.0503336	0.00684194	-0.00957113	0.0874731	0.0503336	0.00684194	0.0409083	0.0635506	0.00059255	0.000210479	0.0156181
rs12422109-cg16405908	-0.32429	0.170423	0.000499729	0.0478412	-0.32429	0.170423	0.000499729	0.0478412	-0.207647	0.124273	0.00301138	0.0165647	0.0429487
rs12569127-cg06035600	-0.2971	0.0389084	2.24279e-14	0.621821	-0.2971	0.0389084	2.24279e-14	0.621821	-0.298065	0.0304421	1.22817e-22	0.622538	1.40787e-19
rs12577756-cg07428101	0.0608687	0.131888	0.000433154	1.62187e-05	0.0608687	0.131888	0.000433154	1.62187e-05	0.0796946	0.0663628	1.30794e-05	5.53939e-05	0.000875512
rs12601414-cg00914963	0.0776221	0.0238137	0.00111586	0.385405	0.0776221	0.0238137	0.00111586	0.385405	0.0569136	0.0192882	0.00317062	0.228557	0.0437376
rs12725924-cg06035600	0.163872	0.0385268	2.10488e-05	0.0714966	0.163872	0.0385268	2.10488e-05	0.0714966	0.112934	0.0591504	1.02623e-06	0.020192	0.000115656
rs12727507-cg06035600	-0.224975	0.0358658	3.54849e-10	0.591598	-0.224975	0.0358658	3.54849e-10	0.591598	-0.230852	0.028348	3.83953e-16	0.649121	2.51504e-13
rs12727590-cg06035600	-0.121459	0.0501971	0.0155362	0.500282	-0.121459	0.0501971	0.0155362	0.500282	-0.172938	0.0444378	9.95516e-05	0.0700682	0.00449725
rs12747190-cg06035600	-0.358643	0.0447661	1.13328e-15	0.21919	-0.358643	0.0447661	1.13328e-15	0.21919	-0.347715	0.036244	8.49632e-22	0.431142	7.85818e-19
rs12751422-cg06035600	-0.114471	0.0389496	0.00329331	0.550448	-0.114471	0.0389496	0.00329331	0.550448	-0.0935246	0.0283752	0.000980744	0.0901806	0.0204408
rs12786006-cg07428101	0.0606034	0.116513	0.00395733	0.00019615	0.0606034	0.116513	0.00395733	0.00019615	0.0757268	0.0593809	0.000105549	0.000555717	0.00467605
rs12786255-cg07428101	0.0671685	0.122671	0.00114469	6.57997e-05	0.0671685	0.122671	0.00114469	6.57997e-05	0.0713213	0.0611062	4.33881e-05	0.000236224	0.00224798
rs12786256-cg16405908	-0.102979	0.038995	0.0082705	0.232629	-0.102979	0.038995	0.0082705	0.232629	-0.103598	0.030019	0.000558317	0.69941	0.0153756
rs12786516-cg16405908	-0.101353	0.0386596	0.00875001	0.224938	-0.101353	0.0386596	0.00875001	0.224938	-0.102622	0.0298652	0.000590017	0.687797	0.0156181
rs12788104-cg07428101	0.0608687	0.131888	0.000433154	1.62187e-05	0.0608687	0.131888	0.000433154	1.62187e-05	0.0796946	0.0663628	1.30794e-05	5.53939e-05	0.000875512
rs12788517-cg07428101	0.00401461	0.0753711	0.221123	0.0189287	0.00401461	0.0753711	0.221123	0.0189287	0.0309772	0.0594855	0.00147721	0.000870107	0.0279316
rs12788690-cg07428101	0.0541457	0.12977	0.000848002	3.00225e-05	0.0541457	0.12977	0.000848002	3.00225e-05	0.0750383	0.0652771	2.51028e-05	8.37692e-05	0.00158763
rs12791023-cg07428101	0.0560344	0.127678	0.00131788	4.46693e-05	0.0560344	0.127678	0.00131788	4.46693e-05	0.0798695	0.0643258	3.10636e-05	9.81922e-05	0.00181446
rs12795839-cg07428101	0.0560344	0.127678	0.00131788	4.46693e-05	0.0560344	0.127678	0.00131788	4.46693e-05	0.0798695	0.0643258	3.10636e-05	9.81922e-05	0.00181446
rs12796384-cg07428101	-0.00887703	0.0849387	0.0544384	0.00797561	-0.00887703	0.0849387	0.0544384	0.00797561	0.0412992	0.0629422	0.000636436	0.000214007	0.0158846
rs12796421-cg07428101	-0.00887703	0.0849387	0.0544384	0.00797561	-0.00887703	0.0849387	0.0544384	0.00797561	0.0412992	0.0629422	0.000636436	0.000214007	0.0158846
rs12797214-cg16405908	-0.070481	0.0380951	0.0642943	0.57294	-0.070481	0.0380951	0.0642943	0.57294	-0.084391	0.0295039	0.004232	0.870332	0.0495022
rs12797363-cg16405908	0.140356	0.0421656	0.000872597	0.603687	0.140356	0.0421656	0.000872597	0.603687	0.110715	0.0315628	0.00045187	0.428877	0.0133674
rs12800811-cg16405908	0.160033	0.0422145	0.000150077	0.485459	0.160033	0.0422145	0.000150077	0.485459	0.123733	0.0310543	6.76465e-05	0.166869	0.00331741
rs12801967-cg16405908	-0.102979	0.038995	0.0082705	0.232629	-0.102979	0.038995	0.0082705	0.232629	-0.101401	0.0299632	0.000713932	0.694523	0.016403
rs12801968-cg16405908	-0.102979	0.038995	0.0082705	0.232629	-0.102979	0.038995	0.0082705	0.232629	-0.101401	0.0299632	0.000713932	0.694523	0.016403
rs12804137-cg07428101	0.0288228	0.0901013	0.134399	0.00772521	0.0288228	0.0901013	0.134399	0.00772521	0.0500575	0.0614409	0.000330545	0.000821614	0.010826
rs12804326-cg07428101	0.0288228	0.0901013	0.134399	0.00772521	0.0288228	0.0901013	0.134399	0.00772521	0.0500575	0.0614409	0.000330545	0.000821614	0.010826
rs12808180-cg16405908	-0.101353	0.0386596	0.00875001	0.224938	-0.101353	0.0386596	0.00875001	0.224938	-0.102622	0.0298652	0.000590017	0.687797	0.0156181
rs12939677-cg00914963	0.0406563	0.0220053	0.0646653	0.384416	0.0406563	0.0220053	0.0646653	0.384416	0.0513523	0.0172245	0.00286979	0.107769	0.0416526
rs12952555-cg00914963	-0.0399957	0.0191952	0.0371943	0.683771	-0.0399957	0.0191952	0.0371943	0.683771	-0.039689	0.0132313	0.00270316	0.748543	0.0398641
rs13377412-cg16405908	-0.0892322	0.0410208	0.0296085	0.133998	-0.0892322	0.0410208	0.0296085	0.133998	-0.0966436	0.0317657	0.00234713	0.486892	0.0367311
rs13377436-cg16405908	-0.136355	0.0430272	0.00152937	0.921494	-0.136355	0.0430272	0.00152937	0.921494	-0.125293	0.0334862	0.000182828	0.96075	0.00719584
rs139071737-cg16405908	0.0975128	0.0407367	0.0166779	0.326343	0.0975128	0.0407367	0.0166779	0.326343	0.126297	0.0299997	2.55438e-05	0.192597	0.00160446
rs139803324-cg16405908	0.168566	0.0397231	2.20036e-05	0.800884	0.168566	0.0397231	2.20036e-05	0.800884	0.158197	0.0290591	5.21034e-08	0.193805	7.96361e-06
rs141469698-cg16405908	0.190219	0.0425992	7.99539e-06	0.294615	0.190219	0.0425992	7.99539e-06	0.294615	0.19112	0.0302077	2.50177e-10	0.320123	4.8814e-08
rs143254765-cg16405908	-0.276573	0.0621946	8.71155e-06	0.538421	-0.276573	0.0621946	8.71155e-06	0.538421	-0.276573	0.0621946	8.71155e-06	0.538421	0.000624138
rs1446850-cg16405908	0.201898	0.143124	0.00122506	0.00802792	0.201898	0.143124	0.00122506	0.00802792	0.137772	0.0806294	0.00357562	0.0161763	0.0468325
rs1473938-cg16405908	-0.102572	0.043097	0.0173111	0.942474	-0.102572	0.043097	0.0173111	0.942474	-0.10191	0.0354332	0.00402606	0.998105	0.0479495
rs148140163-cg16405908	0.18648	0.0436354	1.92348e-05	0.41448	0.18648	0.0436354	1.92348e-05	0.41448	0.184641	0.0309399	2.40574e-09	0.279679	4.16263e-07
rs148405826-cg16405908	0.145294	0.0380956	0.000136769	0.242499	0.145294	0.0380956	0.000136769	0.242499	0.0987611	0.0655028	0.00219714	0.0200569	0.0361212
rs148510820-cg16405908	-0.296959	0.0786594	0.000159848	0.699245	-0.296959	0.0786594	0.000159848	0.699245	-0.296959	0.0786594	0.000159848	0.699245	0.00669357
rs148661385-cg00914963	-0.0851437	0.0214384	7.14038e-05	0.255228	-0.0851437	0.0214384	7.14038e-05	0.255228	-0.0777222	0.0175565	9.55613e-06	0.436417	0.00067934
rs148849965-cg16405908	-0.292409	0.0695351	2.60843e-05	0.746611	-0.292409	0.0695351	2.60843e-05	0.746611	-0.292409	0.0695351	2.60843e-05	0.746611	0.00162726
rs149215469-cg16405908	-0.272421	0.066369	4.04941e-05	0.815485	-0.272421	0.066369	4.04941e-05	0.815485	-0.272421	0.066369	4.04941e-05	0.815485	0.00212202
rs150613671-cg16405908	-0.272421	0.066369	4.04941e-05	0.815485	-0.272421	0.066369	4.04941e-05	0.815485	-0.272421	0.066369	4.04941e-05	0.815485	0.00212202
rs150775547-cg16405908	-0.256538	0.0660058	0.000101657	0.679466	-0.256538	0.0660058	0.000101657	0.679466	-0.256538	0.0660058	0.000101657	0.679466	0.00452548
rs150818860-cg16405908	0.108595	0.0446498	0.0150092	0.579095	0.108595	0.0446498	0.0150092	0.579095	0.177901	0.057859	1.49028e-06	0.044936	0.000151852
rs150852551-cg00914963	0.0479363	0.0451862	0.291591	NA	0.158824	0.0498351	0.00177841	NA	0.0979679	0.0334746	0.00342655	0.099274	0.0457399
rs151289-cg16405908	-0.0321606	0.045936	0.483853	0.185545	-0.0321606	0.045936	0.483853	0.185545	-0.0947128	0.0321733	0.00324181	0.140364	0.0444382
rs151316-cg16405908	0.143029	0.0428349	0.000840554	0.712697	0.143029	0.0428349	0.000840554	0.712697	0.131519	0.0348712	0.000162236	0.945397	0.00676269
rs1567922-cg16405908	0.111957	0.0413531	0.00678244	0.95794	0.111957	0.0413531	0.00678244	0.95794	0.124897	0.0377902	0.000949758	0.742079	0.0200225
rs163168-cg16405908	-0.0565995	0.0458437	0.216972	0.154925	-0.0565995	0.0458437	0.216972	0.154925	-0.107034	0.0324114	0.000958769	0.208615	0.0201515
rs163183-cg16405908	0.163603	0.0424346	0.000115539	0.862603	0.163603	0.0424346	0.000115539	0.862603	0.171391	0.0374749	4.79677e-06	0.912563	0.000427077
rs16925378-cg16405908	-0.246141	0.0731815	0.000769788	0.617931	-0.246141	0.0731815	0.000769788	0.617931	-0.246141	0.0731815	0.000769788	0.617931	0.016856
rs17162492-cg06035600	0.20448	0.066206	0.00201145	0.784103	0.20448	0.066206	0.00201145	0.784103	0.137044	0.043714	0.00171847	0.269272	0.0310222
rs17178177-cg16405908	-0.22137	0.060816	0.000272638	0.10623	-0.22137	0.060816	0.000272638	0.10623	-0.22137	0.060816	0.000272638	0.10623	0.00954289
rs17859812-cg07428101	-0.00244032	0.0305508	0.936335	0.310632	-0.00244032	0.0305508	0.936335	0.310632	0.0726417	0.0513996	0.0004209	0.00599418	0.0125729
rs182004698-cg16405908	-0.302765	0.0918473	0.000979352	0.298609	-0.302765	0.0918473	0.000979352	0.298609	-0.302765	0.0918473	0.000979352	0.298609	0.0204408
rs2003438-cg16405908	-0.0853285	0.0397427	0.0317913	0.780302	-0.0853285	0.0397427	0.0317913	0.780302	-0.104757	0.0309866	0.000722942	0.592498	0.016492
rs2003439-cg16405908	-0.0842054	0.0398432	0.0345649	0.889496	-0.0842054	0.0398432	0.0345649	0.889496	-0.101494	0.0308371	0.000997338	0.676523	0.0206459
rs2005259-cg16405908	0.159828	0.0426306	0.000177433	0.922734	0.159828	0.0426306	0.000177433	0.922734	0.115105	0.0317643	0.000290391	0.290984	0.00993673
rs2006147-cg16405908	-0.0909042	0.0368325	0.0135853	0.123535	-0.0909042	0.0368325	0.0135853	0.123535	-0.0997189	0.0295782	0.000747974	0.449931	0.016652
rs2006148-cg16405908	-0.0895534	0.0399374	0.024939	0.1245	-0.0895534	0.0399374	0.024939	0.1245	-0.0966037	0.0312546	0.00199573	0.466411	0.0344333
rs2032433-cg16405908	-0.0909042	0.0368325	0.0135853	0.123535	-0.0909042	0.0368325	0.0135853	0.123535	-0.0997189	0.0295782	0.000747974	0.449931	0.016652
rs2071103-cg16405908	0.138802	0.0421541	0.000992163	0.385068	0.138802	0.0421541	0.000992163	0.385068	0.0967542	0.0316777	0.00225563	0.326512	0.0361212
rs2071104-cg16405908	-0.10062	0.0388989	0.00969023	0.807987	-0.10062	0.0388989	0.00969023	0.807987	-0.100442	0.030746	0.00108758	0.896626	0.0219386
rs2071172-cg07428101	-0.0447563	0.0434823	0.303339	0.31438	-0.0447563	0.0434823	0.303339	0.31438	-0.124317	0.0767888	0.00174292	0.0176444	0.0312178
rs2071173-cg07428101	-0.0447563	0.0434823	0.303339	0.31438	-0.0447563	0.0434823	0.303339	0.31438	-0.124317	0.0767888	0.00174292	0.0176444	0.0312178
rs2075844-cg07428101	0.0388641	0.0285119	0.172856	0.11419	0.0388641	0.0285119	0.172856	0.11419	0.0664443	0.0219792	0.0025024	0.0638494	0.0378686
rs2076457-cg06035600	0.204236	0.0415089	8.64187e-07	0.185061	0.204236	0.0415089	8.64187e-07	0.185061	0.211587	0.0348694	1.29521e-09	0.393948	2.28419e-07
rs2084238-cg16405908	0.140356	0.0421656	0.000872597	0.603687	0.140356	0.0421656	0.000872597	0.603687	0.112198	0.0317382	0.000407609	0.442018	0.0124589
rs2084239-cg16405908	0.134117	0.0422731	0.0015106	0.659728	0.134117	0.0422731	0.0015106	0.659728	0.104846	0.0316723	0.00093178	0.520671	0.0197342
rs2156990-cg16405908	-0.0909042	0.0368325	0.0135853	0.123535	-0.0909042	0.0368325	0.0135853	0.123535	-0.0997189	0.0295782	0.000747974	0.449931	0.016652
rs2203401-cg16405908	-0.0880072	0.0391924	0.0247349	0.372637	-0.0880072	0.0391924	0.0247349	0.372637	-0.0913192	0.0305282	0.00277786	0.642997	0.0407592
rs2237878-cg16405908	0.19803	0.0701991	0.00478772	0.542314	0.19803	0.0701991	0.00478772	0.542314	0.16403	0.0556761	0.00321751	0.605435	0.0441711
rs2239899-cg16405908	-0.106812	0.0396002	0.00699103	0.922488	-0.106812	0.0396002	0.00699103	0.922488	-0.113188	0.0311817	0.000283482	0.787872	0.00977325
rs2239900-cg16405908	-0.0832537	0.0399246	0.0370446	0.85105	-0.0832537	0.0399246	0.0370446	0.85105	-0.100967	0.0308748	0.00107474	0.66825	0.0219386
rs2251670-cg06035600	-0.111173	0.0469861	0.0179775	0.738741	-0.111173	0.0469861	0.0179775	0.738741	-0.126168	0.0438525	0.00401361	0.637271	0.0478634
rs2289531-cg00914963	0.100135	0.0314684	0.00146226	0.374833	0.100135	0.0314684	0.00146226	0.374833	0.076839	0.0255307	0.00261528	0.302545	0.0393173
rs234842-cg16405908	0.136352	0.0408492	0.000844051	0.86628	0.136352	0.0408492	0.000844051	0.86628	0.148467	0.0363478	4.41484e-05	0.798216	0.00227452
rs234860-cg16405908	0.141945	0.0442867	0.00134998	0.810526	0.141945	0.0442867	0.00134998	0.810526	0.143457	0.0382891	0.000179203	0.969431	0.00719251
rs2362384-cg00914963	0.100774	0.0382314	0.00988227	NA	0.0676427	0.0416174	0.10637	NA	0.0856108	0.0281547	0.00236011	0.557697	0.0368358
rs2362396-cg00914963	0.0528653	0.0182321	0.00373667	0.531647	0.0528653	0.0182321	0.00373667	0.531647	0.0461223	0.0135853	0.000686235	0.77759	0.016403
rs2412138-cg16405908	0.152196	0.0415821	0.000252079	0.798227	0.152196	0.0415821	0.000252079	0.798227	0.113151	0.0311676	0.000282983	0.358556	0.00977325
rs2412140-cg16405908	-0.121272	0.0395256	0.0021537	0.965127	-0.121272	0.0395256	0.0021537	0.965127	-0.114321	0.0304562	0.000174298	0.613293	0.00704144
rs2412239-cg16405908	-0.0730863	0.0392744	0.0627558	0.162969	-0.0730863	0.0392744	0.0627558	0.162969	-0.087779	0.0300748	0.00351502	0.512558	0.0463808
rs2412269-cg16405908	-0.0974509	0.0383704	0.0110934	0.158383	-0.0974509	0.0383704	0.0110934	0.158383	-0.0964902	0.0307573	0.00170597	0.574094	0.0309303
rs2474288-cg06035600	-0.111173	0.0469861	0.0179775	0.738741	-0.111173	0.0469861	0.0179775	0.738741	-0.126168	0.0438525	0.00401361	0.637271	0.0478634
rs2474290-cg06035600	-0.111173	0.0469861	0.0179775	0.738741	-0.111173	0.0469861	0.0179775	0.738741	-0.126168	0.0438525	0.00401361	0.637271	0.0478634
rs2474291-cg06035600	-0.111173	0.0469861	0.0179775	0.738741	-0.111173	0.0469861	0.0179775	0.738741	-0.126168	0.0438525	0.00401361	0.637271	0.0478634
rs2474301-cg06035600	-0.111173	0.0469861	0.0179775	0.738741	-0.111173	0.0469861	0.0179775	0.738741	-0.126168	0.0438525	0.00401361	0.637271	0.0478634
rs2504762-cg06035600	-0.111173	0.0469861	0.0179775	0.738741	-0.111173	0.0469861	0.0179775	0.738741	-0.126168	0.0438525	0.00401361	0.637271	0.0478634
rs2504763-cg06035600	-0.111173	0.0469861	0.0179775	0.738741	-0.111173	0.0469861	0.0179775	0.738741	-0.126168	0.0438525	0.00401361	0.637271	0.0478634
rs2504765-cg06035600	-0.111173	0.0469861	0.0179775	0.738741	-0.111173	0.0469861	0.0179775	0.738741	-0.126168	0.0438525	0.00401361	0.637271	0.0478634
rs2504767-cg06035600	-0.111173	0.0469861	0.0179775	0.738741	-0.111173	0.0469861	0.0179775	0.738741	-0.126168	0.0438525	0.00401361	0.637271	0.0478634
rs2504769-cg06035600	-0.111173	0.0469861	0.0179775	0.738741	-0.111173	0.0469861	0.0179775	0.738741	-0.126168	0.0438525	0.00401361	0.637271	0.0478634
rs2504770-cg06035600	-0.111173	0.0469861	0.0179775	0.738741	-0.111173	0.0469861	0.0179775	0.738741	-0.126168	0.0438525	0.00401361	0.637271	0.0478634
rs2504771-cg06035600	-0.111173	0.0469861	0.0179775	0.738741	-0.111173	0.0469861	0.0179775	0.738741	-0.126168	0.0438525	0.00401361	0.637271	0.0478634
rs2504778-cg06035600	-0.121819	0.0481844	0.0114652	0.852287	-0.121819	0.0481844	0.0114652	0.852287	-0.134544	0.0450281	0.00280815	0.746394	0.0411378
rs2504779-cg06035600	-0.125525	0.047522	0.00825641	0.837416	-0.125525	0.047522	0.00825641	0.837416	-0.138931	0.0442872	0.00170663	0.723511	0.0309303
rs2504780-cg06035600	-0.110066	0.0466804	0.0183809	0.937913	-0.110066	0.0466804	0.0183809	0.937913	-0.125032	0.0436037	0.00413784	0.666171	0.0487115
rs2504782-cg06035600	-0.13223	0.0467755	0.00469992	0.989993	-0.13223	0.0467755	0.00469992	0.989993	-0.144414	0.0436811	0.000946056	0.767011	0.0199904
rs2504786-cg06035600	-0.0970094	0.0382413	0.011188	0.52805	-0.0970094	0.0382413	0.011188	0.52805	-0.0881645	0.0306658	0.00404011	0.213908	0.0480505
rs2741864-cg16405908	0.0993428	0.0405573	0.0143078	0.355665	0.0993428	0.0405573	0.0143078	0.355665	0.0987953	0.0333831	0.00308201	0.771962	0.0435496
rs276903-cg16405908	-0.0054114	0.0882112	0.233837	0.0384777	-0.0054114	0.0882112	0.233837	0.0384777	-0.0894152	0.0588907	0.00327871	0.0241137	0.0448018
rs2835918-cg20515679	0.0960612	0.0280444	0.000614067	0.360636	0.0960612	0.0280444	0.000614067	0.360636	0.0960612	0.0280444	0.000614067	0.360636	0.0156181
rs2835919-cg20515679	0.0939476	0.0285337	0.000992967	0.322193	0.0939476	0.0285337	0.000992967	0.322193	0.0939476	0.0285337	0.000992967	0.322193	0.0206019
rs2835921-cg20515679	0.0960612	0.0280444	0.000614067	0.360636	0.0960612	0.0280444	0.000614067	0.360636	0.0960612	0.0280444	0.000614067	0.360636	0.0156181
rs28368386-cg07428101	0.0341447	0.0288941	0.237318	0.168681	0.0341447	0.0288941	0.237318	0.168681	0.0641077	0.0221529	0.00380518	0.0728784	0.047477
rs28373192-cg07428101	0.0372382	0.0295934	0.208273	0.0793128	0.0372382	0.0295934	0.208273	0.0793128	0.0725302	0.022468	0.00124591	0.06185	0.0245186
rs28415845-cg07428101	0.0522884	0.131255	0.000757882	2.00967e-05	0.0522884	0.131255	0.000757882	2.00967e-05	0.0769254	0.0667101	2.36515e-05	3.08791e-05	0.00153828
rs28433367-cg07428101	-0.0448859	0.02952	0.128379	0.113688	-0.0448859	0.02952	0.128379	0.113688	-0.0768467	0.0224358	0.000614389	0.103186	0.0156181
rs28434250-cg07428101	-0.00175354	0.0304596	0.954092	0.313496	-0.00175354	0.0304596	0.954092	0.313496	0.0720949	0.0504386	0.000712259	0.00787107	0.016403
rs28439368-cg07428101	0.0341447	0.0288941	0.237318	0.168681	0.0341447	0.0288941	0.237318	0.168681	0.0641077	0.0221529	0.00380518	0.0728784	0.047477
rs28463198-cg07428101	0.0391815	0.029603	0.185648	0.111653	0.0391815	0.029603	0.185648	0.111653	0.0731432	0.0222342	0.00100306	0.12383	0.0207176
rs28468624-cg07428101	0.00382269	0.0301251	0.899024	0.474244	0.00382269	0.0301251	0.899024	0.474244	0.0647661	0.0465162	0.00151867	0.0173309	0.0284225
rs28483241-cg07428101	0.0341447	0.0288941	0.237318	0.168681	0.0341447	0.0288941	0.237318	0.168681	0.0641077	0.0221529	0.00380518	0.0728784	0.047477
rs28488160-cg07428101	-0.000961934	0.0865669	0.085297	0.00797474	-0.000961934	0.0865669	0.085297	0.00797474	0.0305705	0.0641204	0.00069931	0.00028306	0.016403
rs28502687-cg07428101	0.0341447	0.0288941	0.237318	0.168681	0.0341447	0.0288941	0.237318	0.168681	0.0641077	0.0221529	0.00380518	0.0728784	0.047477
rs28514396-cg07428101	0.0341447	0.0288941	0.237318	0.168681	0.0341447	0.0288941	0.237318	0.168681	0.0641077	0.0221529	0.00380518	0.0728784	0.047477
rs28515631-cg07428101	0.0342879	0.0289061	0.235549	0.165912	0.0342879	0.0289061	0.235549	0.165912	0.0658561	0.0222776	0.00311496	0.0840171	0.0437376
rs28520914-cg07428101	-0.00382269	0.0301251	0.899024	0.474244	-0.00382269	0.0301251	0.899024	0.474244	-0.0624766	0.0444718	0.00270369	0.0255241	0.0398641
rs28524833-cg07428101	0.00138073	0.0303119	0.963668	0.327357	0.00138073	0.0303119	0.963668	0.327357	0.0731399	0.0497801	0.000419492	0.00770672	0.0125729
rs2856111-cg07428101	0.0568592	0.0801156	0.253744	0.0454987	0.0568592	0.0801156	0.253744	0.0454987	0.124545	0.0858921	0.000708281	0.002342	0.016403
rs2856117-cg07428101	-0.0525702	0.0406829	0.19629	0.193373	-0.0525702	0.0406829	0.19629	0.193373	-0.124438	0.0704152	0.00179372	0.024555	0.0320651
rs28569104-cg07428101	0.00382269	0.0301251	0.899024	0.474244	0.00382269	0.0301251	0.899024	0.474244	0.0647661	0.0465162	0.00151867	0.0173309	0.0284225
rs28592927-cg07428101	0.0381771	0.0287269	0.183859	0.116373	0.0381771	0.0287269	0.183859	0.116373	0.0662852	0.0220773	0.00267844	0.0637725	0.0398641
rs28624253-cg07428101	-0.0726174	0.106645	0.0149339	0.00102595	-0.0726174	0.106645	0.0149339	0.00102595	-0.0963075	0.0548184	6.72746e-05	0.00152149	0.00331741
rs28633709-cg07428101	-0.00382269	0.0301251	0.899024	0.474244	-0.00382269	0.0301251	0.899024	0.474244	-0.0624766	0.0444718	0.00270369	0.0255241	0.0398641
rs28650394-cg07428101	-0.0369836	0.029561	0.2109	0.0912918	-0.0369836	0.029561	0.2109	0.0912918	-0.071565	0.0224699	0.00144791	0.0732628	0.0274909
rs28653550-cg07428101	-0.00382269	0.0301251	0.899024	0.474244	-0.00382269	0.0301251	0.899024	0.474244	-0.0624766	0.0444718	0.00270369	0.0255241	0.0398641
rs28662106-cg07428101	0.00124766	0.084078	0.104978	0.0095607	0.00124766	0.084078	0.104978	0.0095607	0.0449449	0.0627728	0.0003918	0.000316726	0.0121386
rs28663568-cg07428101	-0.00382269	0.0301251	0.899024	0.474244	-0.00382269	0.0301251	0.899024	0.474244	-0.0624766	0.0444718	0.00270369	0.0255241	0.0398641
rs28668687-cg07428101	0.0341447	0.0288941	0.237318	0.168681	0.0341447	0.0288941	0.237318	0.168681	0.0657555	0.0222721	0.00315348	0.0845018	0.0437376
rs28694010-cg07428101	-0.0159801	0.0925106	0.0188934	0.00396567	-0.0159801	0.0925106	0.0188934	0.00396567	0.0370208	0.0669255	0.000231331	5.61979e-05	0.00876624
rs28713701-cg07428101	0.0401226	0.029727	0.177111	0.11588	0.0401226	0.029727	0.177111	0.11588	0.0738323	0.0222866	0.000923476	0.131674	0.0196036
rs28718451-cg06035600	0.155898	0.0576598	0.00685605	0.733738	0.155898	0.0576598	0.00685605	0.733738	0.109948	0.0338296	0.00115388	0.647425	0.0229538
rs28729516-cg07428101	0.0341447	0.0288941	0.237318	0.168681	0.0341447	0.0288941	0.237318	0.168681	0.0641077	0.0221529	0.00380518	0.0728784	0.047477
rs28730759-cg16405908	0.194035	0.0608147	0.00141983	0.271809	0.194035	0.0608147	0.00141983	0.271809	0.150891	0.0479203	0.0016395	0.281507	0.0301305
rs28737416-cg07428101	0.00138073	0.0303119	0.963668	0.327357	0.00138073	0.0303119	0.963668	0.327357	0.0731399	0.0497801	0.000419492	0.00770672	0.0125729
rs28742281-cg07428101	0.0342027	0.0288633	0.236022	0.169276	0.0342027	0.0288633	0.236022	0.169276	0.0641042	0.022139	0.00378512	0.0731096	0.047477
rs28857219-cg16405908	-0.261475	0.0757029	0.000552414	0.653452	-0.261475	0.0757029	0.000552414	0.653452	-0.261475	0.0757029	0.000552414	0.653452	0.0153756
rs28867119-cg16405908	-0.11703	0.0428376	0.00629634	0.86054	-0.11703	0.0428376	0.00629634	0.86054	-0.142702	0.0374843	0.000140666	0.457559	0.00599992
rs28972401-cg07428101	-0.00444919	0.0301413	0.882649	0.519816	-0.00444919	0.0301413	0.882649	0.519816	-0.0631303	0.0443058	0.00270042	0.0276809	0.0398641
rs3165-cg20515679	-0.0563945	0.0285867	0.0485239	0.536464	-0.0563945	0.0285867	0.0485239	0.536464	-0.0531891	0.0428967	0.00145646	0.0187735	0.0275961
rs3209587-cg00914963	0.0446549	0.0217336	0.0399132	0.598496	0.0446549	0.0217336	0.0399132	0.598496	0.0498882	0.0169081	0.00317214	0.0844487	0.0437376
rs34105855-cg16405908	0.138417	0.0384072	0.000313441	0.260788	0.138417	0.0384072	0.000313441	0.260788	0.148746	0.0493043	3.41831e-06	0.0454641	0.000326539
rs34310165-cg16405908	-0.070481	0.0380951	0.0642943	0.57294	-0.070481	0.0380951	0.0642943	0.57294	-0.084391	0.0295039	0.004232	0.870332	0.0495022
rs34336559-cg16405908	0.120348	0.0403756	0.00287589	0.343342	0.120348	0.0403756	0.00287589	0.343342	0.0940283	0.0324887	0.00380147	0.457297	0.047477
rs34385477-cg16405908	-0.102979	0.038995	0.0082705	0.232629	-0.102979	0.038995	0.0082705	0.232629	-0.101401	0.0299632	0.000713932	0.694523	0.016403
rs34434067-cg07428101	0.0371809	0.0284298	0.190936	0.114528	0.0371809	0.0284298	0.190936	0.114528	0.0683944	0.0411021	0.00133437	0.0381211	0.0259807
rs34582600-cg07428101	0.0401226	0.029727	0.177111	0.11588	0.0401226	0.029727	0.177111	0.11588	0.0738323	0.0222866	0.000923476	0.131674	0.0196036
rs34783584-cg06035600	-0.174453	0.0451806	0.000112817	0.24909	-0.174453	0.0451806	0.000112817	0.24909	-0.180169	0.0369289	1.06738e-06	0.502425	0.000116529
rs34856192-cg16405908	-0.0633186	0.0380428	0.0960317	0.147284	-0.0633186	0.0380428	0.0960317	0.147284	-0.0909299	0.0294852	0.00204298	0.295539	0.0349251
rs34901764-cg16405908	-0.140834	0.0424634	0.000911218	0.90582	-0.140834	0.0424634	0.000911218	0.90582	-0.128655	0.0326526	8.14465e-05	0.974424	0.00385004
rs34935290-cg06035600	-0.354831	0.0446566	1.93001e-15	0.235167	-0.354831	0.0446566	1.93001e-15	0.235167	-0.345247	0.0361859	1.41543e-21	0.462213	1.18002e-18
rs35136756-cg16405908	-0.169635	0.0465118	0.000265179	0.646679	-0.169635	0.0465118	0.000265179	0.646679	-0.155281	0.0419259	0.000212478	0.698328	0.00818714
rs35225972-cg07428101	0.0541457	0.12977	0.000848002	3.00225e-05	0.0541457	0.12977	0.000848002	3.00225e-05	0.0750383	0.0652771	2.51028e-05	8.37692e-05	0.00158763
rs35659744-cg06035600	-0.401458	0.0402479	1.96848e-23	0.852626	-0.401458	0.0402479	1.96848e-23	0.852626	-0.402171	0.033029	4.15728e-34	0.982421	3.81245e-30
rs35917282-cg07428101	-0.0372382	0.0295934	0.208273	0.0793128	-0.0372382	0.0295934	0.208273	0.0793128	-0.0725302	0.022468	0.00124591	0.06185	0.0245186
rs35917799-cg16405908	-0.213226	0.0728475	0.00342223	0.641117	-0.213226	0.0728475	0.00342223	0.641117	-0.213226	0.0728475	0.00342223	0.641117	0.0457399
rs35922784-cg00914963	0.0469959	0.0216093	0.0296455	0.775475	0.0469959	0.0216093	0.0296455	0.775475	0.0558835	0.0163521	0.000631986	0.780911	0.0158846
rs36164911-cg07428101	-0.0356945	0.029749	0.230195	0.0729118	-0.0356945	0.029749	0.230195	0.0729118	-0.0711179	0.0225729	0.00162939	0.0593704	0.0301305
rs366422-cg16405908	0.138549	0.0423706	0.00107575	0.502371	0.138549	0.0423706	0.00107575	0.502371	0.0970582	0.0317845	0.00226089	0.321549	0.0361212
rs369461-cg16405908	0.140783	0.0428446	0.00101658	0.36926	0.140783	0.0428446	0.00101658	0.36926	0.0970837	0.0319677	0.00238997	0.311965	0.0368358
rs372233-cg16405908	0.138549	0.0423706	0.00107575	0.502371	0.138549	0.0423706	0.00107575	0.502371	0.0970582	0.0317845	0.00226089	0.321549	0.0361212
rs373985601-cg16405908	-0.137848	0.159908	0.00113759	0.0328801	-0.137848	0.159908	0.00113759	0.0328801	-0.0760669	0.124435	0.00305347	0.0120615	0.0432797
rs3752040-cg00914963	0.0479363	0.0451862	0.291591	NA	0.158824	0.0498351	0.00177841	NA	0.0979679	0.0334746	0.00342655	0.099274	0.0457399
rs3752042-cg00914963	0.0867403	0.0293317	0.00310425	0.283848	0.0867403	0.0293317	0.00310425	0.283848	0.0678905	0.0233097	0.003585	0.321515	0.0468325
rs3759025-cg16405908	0.117686	0.0410538	0.00414877	0.663133	0.117686	0.0410538	0.00414877	0.663133	0.0892762	0.0310772	0.00406947	0.660763	0.0482785
rs3764438-cg00914963	0.0867403	0.0293317	0.00310425	0.283848	0.0867403	0.0293317	0.00310425	0.283848	0.0678905	0.0233097	0.003585	0.321515	0.0468325
rs3764439-cg00914963	0.0867403	0.0293317	0.00310425	0.283848	0.0867403	0.0293317	0.00310425	0.283848	0.0678905	0.0233097	0.003585	0.321515	0.0468325
rs3764442-cg00914963	0.0479363	0.0451862	0.291591	NA	0.158824	0.0498351	0.00177841	NA	0.0979679	0.0334746	0.00342655	0.099274	0.0457399
rs3782069-cg16405908	-0.0966763	0.0390934	0.0134	0.854571	-0.0966763	0.0390934	0.0134	0.854571	-0.0979867	0.0308418	0.00148767	0.901765	0.0280138
rs3813795-cg06035600	-0.153652	0.0369755	3.24558e-05	0.340406	-0.153652	0.0369755	3.24558e-05	0.340406	-0.141208	0.0280306	4.71323e-07	0.298215	5.68722e-05
rs3816257-cg00914963	-0.0550253	0.0183595	0.00272565	0.798094	-0.0550253	0.0183595	0.00272565	0.798094	-0.0395138	0.0134639	0.00333757	0.0620836	0.0452771
rs381996-cg16405908	0.138549	0.0423706	0.00107575	0.502371	0.138549	0.0423706	0.00107575	0.502371	0.0970582	0.0317845	0.00226089	0.321549	0.0361212
rs3829605-cg00914963	-0.032127	0.0179504	0.0734913	0.466883	-0.032127	0.0179504	0.0734913	0.466883	-0.0380883	0.012698	0.00270382	0.811085	0.0398641
rs3829606-cg00914963	0.10151	0.0317967	0.00141064	0.389381	0.10151	0.0317967	0.00141064	0.389381	0.0774185	0.0257051	0.00259707	0.301521	0.0391076
rs384490-cg16405908	-0.0920726	0.0388709	0.0178519	0.667737	-0.0920726	0.0388709	0.0178519	0.667737	-0.0941327	0.0302876	0.00188384	0.878503	0.0332868
rs3852521-cg16405908	-0.0698744	0.0395062	0.0769445	0.996619	-0.0698744	0.0395062	0.0769445	0.996619	-0.0963339	0.0296007	0.00113613	0.325302	0.0226618
rs3852529-cg16405908	-0.139782	0.0531151	0.00849622	0.629847	-0.139782	0.0531151	0.00849622	0.629847	-0.146305	0.0466564	0.00171388	0.861442	0.0310004
rs3888647-cg16405908	-0.0722788	0.0431424	0.0938646	0.191835	-0.0722788	0.0431424	0.0938646	0.191835	-0.121149	0.0360209	0.000770146	0.0513067	0.016856
rs389128-cg16405908	-0.101811	0.0400913	0.0111014	0.795386	-0.101811	0.0400913	0.0111014	0.795386	-0.110684	0.0314087	0.000425099	0.753795	0.0126571
rs391188-cg16405908	-0.10357	0.0381735	0.00666482	0.395801	-0.10357	0.0381735	0.00666482	0.395801	-0.101543	0.0299432	0.000695915	0.746103	0.016403
rs397919-cg16405908	0.140783	0.0428446	0.00101658	0.36926	0.140783	0.0428446	0.00101658	0.36926	0.0970837	0.0319677	0.00238997	0.311965	0.0368358
rs399467-cg16405908	0.140783	0.0428446	0.00101658	0.36926	0.140783	0.0428446	0.00101658	0.36926	0.0970837	0.0319677	0.00238997	0.311965	0.0368358
rs399565-cg16405908	0.140783	0.0428446	0.00101658	0.36926	0.140783	0.0428446	0.00101658	0.36926	0.0915304	0.0318933	0.00410607	0.221755	0.0484779
rs399846-cg16405908	-0.107395	0.0396952	0.00682021	0.618431	-0.107395	0.0396952	0.00682021	0.618431	-0.0950461	0.0309047	0.0021018	0.841601	0.0352452
rs401707-cg16405908	-0.0997524	0.0389215	0.0103798	0.972152	-0.0997524	0.0389215	0.0103798	0.972152	-0.100261	0.0308088	0.00113673	0.970594	0.0226618
rs402806-cg16405908	-0.106349	0.0392928	0.00679809	0.44338	-0.106349	0.0392928	0.00679809	0.44338	-0.108126	0.0301958	0.000342513	0.842924	0.011178
rs403311-cg16405908	0.137504	0.042841	0.00132901	0.408309	0.137504	0.042841	0.00132901	0.408309	0.0952623	0.0319661	0.00288154	0.348635	0.0416526
rs406598-cg16405908	0.140783	0.0428446	0.00101658	0.36926	0.140783	0.0428446	0.00101658	0.36926	0.0970837	0.0319677	0.00238997	0.311965	0.0368358
rs4072382-cg07428101	0.075413	0.0960827	0.0184469	0.00290701	0.075413	0.0960827	0.0184469	0.00290701	0.0950312	0.0482504	0.000129928	0.00846986	0.00559394
rs4074022-cg00914963	-0.0797308	0.0176492	6.25662e-06	0.0672265	-0.0797308	0.0176492	6.25662e-06	0.0672265	-0.0663747	0.0131416	4.40136e-07	0.144268	5.38171e-05
rs4074023-cg00914963	0.0860208	0.0170134	4.27978e-07	0.143254	0.0860208	0.0170134	4.27978e-07	0.143254	0.0672322	0.0128489	1.67215e-07	0.141783	2.22239e-05
rs4075400-cg06035600	0.104433	0.0482659	0.0304864	0.9607	0.104433	0.0482659	0.0304864	0.9607	0.129284	0.0448834	0.00397107	0.374839	0.0478634
rs4075731-cg06035600	-0.2284	0.0358838	1.95286e-10	0.507981	-0.2284	0.0358838	1.95286e-10	0.507981	-0.229647	0.0284684	7.22052e-16	0.684021	3.89506e-13
rs4077011-cg07428101	-0.0453419	0.041045	0.269295	0.185297	-0.0453419	0.041045	0.269295	0.185297	-0.121573	0.0569983	5.52417e-08	0.0150889	8.04121e-06
rs4077012-cg07428101	-0.045311	0.0402665	0.260471	0.207412	-0.045311	0.0402665	0.260471	0.207412	-0.118595	0.0555742	1.42024e-07	0.017158	1.94394e-05
rs4077759-cg07428101	0.0473459	0.0295201	0.108747	0.0893243	0.0473459	0.0295201	0.108747	0.0893243	0.0759005	0.0427396	0.000657236	0.0406663	0.0161621
rs410820-cg16405908	-0.103695	0.0388573	0.00761686	0.775198	-0.103695	0.0388573	0.00761686	0.775198	-0.102365	0.0307255	0.000863482	0.890751	0.0185883
rs412149-cg16405908	0.140783	0.0428446	0.00101658	0.36926	0.140783	0.0428446	0.00101658	0.36926	0.0970837	0.0319677	0.00238997	0.311965	0.0368358
rs412842-cg16405908	0.138802	0.0421541	0.000992163	0.385068	0.138802	0.0421541	0.000992163	0.385068	0.0967542	0.0316777	0.00225563	0.326512	0.0361212
rs412859-cg16405908	-0.156966	0.0398762	8.274e-05	0.385171	-0.156966	0.0398762	8.274e-05	0.385171	-0.120812	0.030643	8.06122e-05	0.238338	0.00383035
rs413368-cg16405908	0.138802	0.0421541	0.000992163	0.385068	0.138802	0.0421541	0.000992163	0.385068	0.0967542	0.0316777	0.00225563	0.326512	0.0361212
rs41343848-cg07428101	0.125153	0.0726674	0.00027816	0.0231085	0.125153	0.0726674	0.00027816	0.0231085	0.135127	0.0485108	1.50637e-10	0.00808789	3.1396e-08
rs41345548-cg07428101	-0.21962	0.0492317	8.15999e-06	0.613862	-0.21962	0.0492317	8.15999e-06	0.613862	-0.21962	0.0492317	8.15999e-06	0.613862	0.000593901
rs41349846-cg07428101	-0.0223352	0.0426032	0.600098	0.855525	-0.0223352	0.0426032	0.600098	0.855525	-0.0709052	0.0576333	3.55075e-05	0.0151935	0.00203514
rs41350844-cg07428101	-0.190601	0.0507042	0.000170543	0.0655146	-0.190601	0.0507042	0.000170543	0.0655146	-0.190601	0.0507042	0.000170543	0.0655146	0.00692023
rs41352846-cg07428101	-0.125153	0.0726674	0.00027816	0.0231085	-0.125153	0.0726674	0.00027816	0.0231085	-0.135127	0.0485108	1.50637e-10	0.00808789	3.1396e-08
rs41375149-cg07428101	-0.21962	0.0492317	8.15999e-06	0.613862	-0.21962	0.0492317	8.15999e-06	0.613862	-0.21962	0.0492317	8.15999e-06	0.613862	0.000593901
rs41377945-cg07428101	-0.210558	0.0465188	6.00251e-06	0.200488	-0.210558	0.0465188	6.00251e-06	0.200488	-0.210558	0.0465188	6.00251e-06	0.200488	0.000458719
rs41389046-cg07428101	-0.210558	0.0465188	6.00251e-06	0.200488	-0.210558	0.0465188	6.00251e-06	0.200488	-0.210558	0.0465188	6.00251e-06	0.200488	0.000458719
rs41401046-cg07428101	-0.237202	0.0492565	1.46728e-06	0.850402	-0.237202	0.0492565	1.46728e-06	0.850402	-0.237202	0.0492565	1.46728e-06	0.850402	0.000151188
rs41411848-cg07428101	-0.130403	0.0670992	0.000143349	0.0361944	-0.130403	0.0670992	0.000143349	0.0361944	-0.146424	0.0408889	7.95052e-11	0.0356869	2.70039e-08
rs41420644-cg07428101	0.0339149	0.0344703	0.32517	0.0649714	0.0339149	0.0344703	0.32517	0.0649714	0.0941431	0.0568184	8.57359e-06	0.00403349	0.00061909
rs41441953-cg07428101	-0.210558	0.0465188	6.00251e-06	0.200488	-0.210558	0.0465188	6.00251e-06	0.200488	-0.210558	0.0465188	6.00251e-06	0.200488	0.000458719
rs41486547-cg07428101	0.0422795	0.0433277	0.329159	0.358786	0.0422795	0.0433277	0.329159	0.358786	0.121516	0.0765154	0.00206205	0.0176154	0.0350187
rs41493045-cg07428101	-0.178533	0.0459027	0.0001005	0.131976	-0.178533	0.0459027	0.0001005	0.131976	-0.178533	0.0459027	0.0001005	0.131976	0.00451414
rs41521547-cg07428101	-0.189172	0.0483496	9.13174e-05	0.439748	-0.189172	0.0483496	9.13174e-05	0.439748	-0.189172	0.0483496	9.13174e-05	0.439748	0.00422944
rs41533950-cg07428101	-0.0463585	0.0456366	0.309715	0.315844	-0.0463585	0.0456366	0.309715	0.315844	-0.0895734	0.0312125	0.00410743	0.205337	0.0484779
rs417957-cg16405908	-0.0959105	0.0387813	0.0133943	0.443	-0.0959105	0.0387813	0.0133943	0.443	-0.0992689	0.0302273	0.00102315	0.751855	0.0209907
rs418832-cg16405908	-0.0966763	0.0390934	0.0134	0.854571	-0.0966763	0.0390934	0.0134	0.854571	-0.0979867	0.0308418	0.00148767	0.901765	0.0280138
rs420151-cg16405908	-0.10567	0.0390844	0.0068583	0.301895	-0.10567	0.0390844	0.0068583	0.301895	-0.0966945	0.0310282	0.00183109	0.555631	0.032606
rs421196-cg16405908	0.139838	0.0422225	0.000926542	0.408097	0.139838	0.0422225	0.000926542	0.408097	0.0972612	0.0317067	0.00215838	0.329707	0.0359882
rs423236-cg16405908	-0.10062	0.0388989	0.00969023	0.807987	-0.10062	0.0388989	0.00969023	0.807987	-0.100442	0.030746	0.00108758	0.896626	0.0219386
rs423440-cg16405908	0.138549	0.0423706	0.00107575	0.502371	0.138549	0.0423706	0.00107575	0.502371	0.0970582	0.0317845	0.00226089	0.321549	0.0361212
rs4237787-cg16405908	-0.0763711	0.0416088	0.066438	0.64363	-0.0763711	0.0416088	0.066438	0.64363	-0.0939665	0.0326882	0.00404502	0.737058	0.0480505
rs4246507-cg06035600	-0.156749	0.0392168	6.41518e-05	0.995007	-0.156749	0.0392168	6.41518e-05	0.995007	-0.130957	0.0292989	7.83299e-06	0.334012	0.000588793
rs4246508-cg06035600	-0.238572	0.0386751	6.88867e-10	0.0879846	-0.238572	0.0386751	6.88867e-10	0.0879846	-0.231693	0.0303936	2.47668e-14	0.20046	1.13562e-11
rs4255812-cg00914963	-0.0493349	0.0258749	0.0565631	0.112881	-0.0493349	0.0258749	0.0565631	0.112881	-0.0490951	0.0170007	0.00387917	0.452948	0.0478634
rs426961-cg16405908	0.138802	0.0421541	0.000992163	0.385068	0.138802	0.0421541	0.000992163	0.385068	0.0967542	0.0316777	0.00225563	0.326512	0.0361212
rs428726-cg16405908	0.138802	0.0421541	0.000992163	0.385068	0.138802	0.0421541	0.000992163	0.385068	0.0967542	0.0316777	0.00225563	0.326512	0.0361212
rs429086-cg16405908	0.138802	0.0421541	0.000992163	0.385068	0.138802	0.0421541	0.000992163	0.385068	0.0967542	0.0316777	0.00225563	0.326512	0.0361212
rs429289-cg16405908	0.134738	0.0444745	0.0024491	0.747923	0.134738	0.0444745	0.0024491	0.747923	0.0909736	0.0316065	0.00399796	0.443053	0.0478634
rs4307592-cg06035600	-0.260241	0.0373934	3.41365e-12	0.336847	-0.260241	0.0373934	3.41365e-12	0.336847	-0.268489	0.0293931	6.57465e-20	0.134342	5.02442e-17
rs4316383-cg06035600	-0.232225	0.0388346	2.23357e-09	0.09104	-0.232225	0.0388346	2.23357e-09	0.09104	-0.235799	0.0305314	1.13472e-14	0.287075	5.47684e-12
rs432585-cg16405908	0.137567	0.0434783	0.00155597	0.38934	0.137567	0.0434783	0.00155597	0.38934	0.0952222	0.0323997	0.00329289	0.30629	0.0448701
rs4340031-cg16405908	0.172269	0.0450081	0.000129449	0.922271	0.172269	0.0450081	0.000129449	0.922271	0.144638	0.0333305	1.428e-05	0.783012	0.000944513
rs436580-cg16405908	0.129279	0.0420654	0.00211714	0.296405	0.129279	0.0420654	0.00211714	0.296405	0.0921852	0.0315696	0.00349966	0.354483	0.0462446
rs437087-cg16405908	-0.0971564	0.0394929	0.0138899	0.366736	-0.0971564	0.0394929	0.0138899	0.366736	-0.0947731	0.0305819	0.00194177	0.747365	0.0341132
rs438384-cg16405908	0.138802	0.0421541	0.000992163	0.385068	0.138802	0.0421541	0.000992163	0.385068	0.0967542	0.0316777	0.00225563	0.326512	0.0361212
rs440130-cg16405908	0.138549	0.0423706	0.00107575	0.502371	0.138549	0.0423706	0.00107575	0.502371	0.0970582	0.0317845	0.00226089	0.321549	0.0361212
rs4408293-cg16405908	0.174026	0.0994278	0.000414016	0.0260478	0.174026	0.0994278	0.000414016	0.0260478	0.155735	0.03242	1.55794e-06	0.0777752	0.000157002
rs4418784-cg16405908	0.21268	0.0619128	0.000592201	0.0556671	0.21268	0.0619128	0.000592201	0.0556671	0.207421	0.0508423	4.5095e-05	0.158488	0.00231031
rs445375-cg16405908	0.138549	0.0423706	0.00107575	0.502371	0.138549	0.0423706	0.00107575	0.502371	0.0970582	0.0317845	0.00226089	0.321549	0.0361212
rs448448-cg16405908	0.137567	0.0434783	0.00155597	0.38934	0.137567	0.0434783	0.00155597	0.38934	0.0989706	0.0323063	0.00218756	0.325891	0.0361212
rs449164-cg16405908	0.134224	0.0425533	0.00160908	0.447818	0.134224	0.0425533	0.00160908	0.447818	0.0944327	0.0318614	0.00303812	0.331644	0.04316
rs4494157-cg06035600	-0.34261	0.0370083	2.08985e-20	0.758585	-0.34261	0.0370083	2.08985e-20	0.758585	-0.319243	0.029354	1.50667e-27	0.549819	3.45424e-24
rs449466-cg16405908	0.138802	0.0421541	0.000992163	0.385068	0.138802	0.0421541	0.000992163	0.385068	0.0967542	0.0316777	0.00225563	0.326512	0.0361212
rs4500341-cg06035600	-0.111173	0.0469861	0.0179775	0.738741	-0.111173	0.0469861	0.0179775	0.738741	-0.126168	0.0438525	0.00401361	0.637271	0.0478634
rs450208-cg16405908	-0.138529	0.0472864	0.00339421	0.390156	-0.138529	0.0472864	0.00339421	0.390156	-0.10837	0.0344299	0.00164635	0.657066	0.0301958
rs450817-cg16405908	-0.0997524	0.0389215	0.0103798	0.972152	-0.0997524	0.0389215	0.0103798	0.972152	-0.100261	0.0308088	0.00113673	0.970594	0.0226618
rs451060-cg16405908	0.140455	0.0430595	0.00110671	0.485154	0.140455	0.0430595	0.00110671	0.485154	0.0973614	0.0320722	0.00239984	0.309522	0.036864
rs4525067-cg06035600	-0.364731	0.0379586	7.35059e-22	0.691765	-0.364731	0.0379586	7.35059e-22	0.691765	-0.347736	0.0306586	8.10604e-30	0.481464	3.71684e-26
rs4542391-cg16405908	0.322086	0.16239	5.48053e-05	0.0345002	0.322086	0.16239	5.48053e-05	0.0345002	0.227019	0.0495961	4.70892e-06	0.0983019	0.000423366
rs4545358-cg06035600	-0.34261	0.0370083	2.08985e-20	0.758585	-0.34261	0.0370083	2.08985e-20	0.758585	-0.319243	0.029354	1.50667e-27	0.549819	3.45424e-24
rs4545536-cg16405908	0.322086	0.16239	5.48053e-05	0.0345002	0.322086	0.16239	5.48053e-05	0.0345002	0.227019	0.0495961	4.70892e-06	0.0983019	0.000423366
rs4556520-cg16405908	0.156703	0.0386308	4.98306e-05	0.313879	0.156703	0.0386308	4.98306e-05	0.313879	0.0941185	0.0613272	0.000214094	0.011321	0.00821489
rs4592273-cg06035600	-0.354737	0.0432552	2.38331e-16	0.314112	-0.354737	0.0432552	2.38331e-16	0.314112	-0.354354	0.0346122	1.34203e-24	0.602443	2.05119e-21
rs4619135-cg16405908	0.133338	0.0397327	0.000791121	0.892383	0.133338	0.0397327	0.000791121	0.892383	0.0978564	0.0297781	0.00101554	0.51718	0.0208813
rs4758466-cg16405908	-0.162989	0.0384118	2.20356e-05	0.616032	-0.162989	0.0384118	2.20356e-05	0.616032	-0.134297	0.0299272	7.20813e-06	0.323596	0.000546301
rs4758467-cg16405908	0.159668	0.041541	0.000121231	0.652876	0.159668	0.041541	0.000121231	0.652876	0.118355	0.0312764	0.000154225	0.244987	0.00651763
rs4758489-cg16405908	0.235759	0.0548888	1.74534e-05	0.0519176	0.235759	0.0548888	1.74534e-05	0.0519176	0.235754	0.0461569	3.26168e-07	0.151191	4.09745e-05
rs4758490-cg16405908	0.117627	0.0436743	0.00707514	0.938085	0.117627	0.0436743	0.00707514	0.938085	0.128171	0.0318387	5.68202e-05	0.98638	0.00287885
rs4758514-cg16405908	0.159598	0.0422237	0.000156938	0.473577	0.159598	0.0422237	0.000156938	0.473577	0.115452	0.0315949	0.000258057	0.235357	0.00947001
rs4758516-cg16405908	0.167704	0.04169	5.75498e-05	0.722669	0.167704	0.04169	5.75498e-05	0.722669	0.121578	0.0312668	0.00010091	0.251575	0.00451414
rs4758617-cg16405908	-0.0906922	0.0377658	0.0163309	0.362743	-0.0906922	0.0377658	0.0163309	0.362743	-0.0972234	0.0297629	0.00108849	0.796091	0.0219386
rs4758618-cg16405908	-0.0906922	0.0377658	0.0163309	0.362743	-0.0906922	0.0377658	0.0163309	0.362743	-0.0972234	0.0297629	0.00108849	0.796091	0.0219386
rs4889810-cg00914963	-0.0562354	0.0185313	0.00240842	0.336425	-0.0562354	0.0185313	0.00240842	0.336425	-0.0603104	0.0148469	4.86222e-05	0.53622	0.00247718
rs4910579-cg16405908	0.128818	0.044958	0.00416602	0.580637	0.128818	0.044958	0.00416602	0.580637	0.122721	0.0408454	0.00265997	0.814414	0.0397934
rs4910714-cg16405908	-0.087959	0.0378921	0.0202704	0.149297	-0.087959	0.0378921	0.0202704	0.149297	-0.0894912	0.030086	0.0029345	0.526591	0.0421802
rs4910855-cg16405908	0.108562	0.0416174	0.00909189	0.846884	0.108562	0.0416174	0.00909189	0.846884	0.120418	0.0379976	0.00152909	0.769117	0.0285592
rs4910885-cg16405908	0.101656	0.0401489	0.011342	0.368004	0.101656	0.0401489	0.011342	0.368004	0.122431	0.0358818	0.000644736	0.342899	0.0159799
rs4930028-cg16405908	-0.126457	0.0437984	0.00388629	0.745768	-0.126457	0.0437984	0.00388629	0.745768	-0.0976677	0.0316016	0.00199754	0.775945	0.0344333
rs494427-cg16405908	-0.10357	0.0381735	0.00666482	0.395801	-0.10357	0.0381735	0.00666482	0.395801	-0.101543	0.0299432	0.000695915	0.746103	0.016403
rs4970515-cg06035600	-0.358203	0.0447187	1.1457e-15	0.214917	-0.358203	0.0447187	1.1457e-15	0.214917	-0.347442	0.0362189	8.56894e-22	0.426064	7.85818e-19
rs4970518-cg06035600	-0.326372	0.0397978	2.389e-16	0.20776	-0.326372	0.0397978	2.389e-16	0.20776	-0.33406	0.0324456	7.34524e-25	0.427789	1.3472e-21
rs4970520-cg06035600	0.171597	0.0414194	3.42923e-05	0.505349	0.171597	0.0414194	3.42923e-05	0.505349	0.143901	0.0300924	1.7357e-06	0.497989	0.000173014
rs511990-cg16405908	0.138549	0.0423706	0.00107575	0.502371	0.138549	0.0423706	0.00107575	0.502371	0.0970582	0.0317845	0.00226089	0.321549	0.0361212
rs515481-cg16405908	0.138802	0.0421541	0.000992163	0.385068	0.138802	0.0421541	0.000992163	0.385068	0.0967542	0.0316777	0.00225563	0.326512	0.0361212
rs516443-cg16405908	0.138802	0.0421541	0.000992163	0.385068	0.138802	0.0421541	0.000992163	0.385068	0.0967542	0.0316777	0.00225563	0.326512	0.0361212
rs545312069-cg16405908	-0.272421	0.066369	4.04941e-05	0.815485	-0.272421	0.066369	4.04941e-05	0.815485	-0.272421	0.066369	4.04941e-05	0.815485	0.00212202
rs551709096-cg16405908	0.269081	0.0600843	7.52094e-06	0.278483	0.269081	0.0600843	7.52094e-06	0.278483	0.221407	0.0524827	2.45742e-05	0.147304	0.00157594
rs55663650-cg06035600	0.207936	0.0650233	0.00138451	0.580187	0.207936	0.0650233	0.00138451	0.580187	0.146861	0.0431207	0.00065968	0.252293	0.0161621
rs55668297-cg07428101	0.125153	0.0726674	0.00027816	0.0231085	0.125153	0.0726674	0.00027816	0.0231085	0.135127	0.0485108	1.50637e-10	0.00808789	3.1396e-08
rs55767684-cg16405908	-0.193079	0.0531244	0.000278557	0.683446	-0.193079	0.0531244	0.000278557	0.683446	-0.17302	0.0474873	0.000268964	0.645413	0.00947784
rs55778373-cg20515679	-0.182666	0.065368	0.00638094	NA	-0.10736	0.0454896	0.0196023	NA	-0.13193	0.0373383	0.000410292	0.344353	0.0124589
rs56006393-cg16405908	-0.129232	0.0473895	0.00639106	0.868623	-0.129232	0.0473895	0.00639106	0.868623	-0.148551	0.0432548	0.000594045	0.599532	0.0156181
rs56062540-cg16405908	-0.185157	0.0521538	0.000384917	0.241848	-0.185157	0.0521538	0.000384917	0.241848	-0.142235	0.0458929	0.00193994	0.112421	0.0341132
rs56071031-cg00914963	0.0959859	0.0305013	0.00164989	0.189711	0.0959859	0.0305013	0.00164989	0.189711	0.0699929	0.0238635	0.00335643	0.165951	0.0454254
rs56190573-cg06035600	0.119444	0.0530834	0.0244408	0.370969	0.119444	0.0530834	0.0244408	0.370969	0.121594	0.0402038	0.00249097	0.84247	0.0378204
rs56214251-cg16405908	-0.20794	0.0657278	0.001558	0.730834	-0.20794	0.0657278	0.001558	0.730834	-0.20794	0.0657278	0.001558	0.730834	0.02904
rs56232812-cg06035600	0.170673	0.0618982	0.00582786	0.684122	0.170673	0.0618982	0.00582786	0.684122	0.155512	0.0493699	0.00163301	0.847726	0.0301305
rs56362645-cg06035600	-0.394619	0.0521691	3.90192e-14	0.428433	-0.394619	0.0521691	3.90192e-14	0.428433	-0.358116	0.0462303	9.4577e-15	0.233724	4.81846e-12
rs56853083-cg16405908	0.126033	0.0772158	0.126033	NA	0.202431	0.0819896	0.014771	NA	0.161943	0.0562117	0.00396477	0.497559	0.0478634
rs57019711-cg06035600	0.111173	0.0469861	0.0179775	0.738741	0.111173	0.0469861	0.0179775	0.738741	0.126168	0.0438525	0.00401361	0.637271	0.0478634
rs57019855-cg16405908	-0.246141	0.0731815	0.000769788	0.617931	-0.246141	0.0731815	0.000769788	0.617931	-0.246141	0.0731815	0.000769788	0.617931	0.016856
rs572373-cg16405908	-0.0946291	0.0387608	0.0146322	0.576017	-0.0946291	0.0387608	0.0146322	0.576017	-0.098817	0.0302709	0.00109686	0.891105	0.0220588
rs57277486-cg00914963	0.104097	0.0315312	0.000962096	0.255786	0.104097	0.0315312	0.000962096	0.255786	0.0737645	0.0243471	0.00244792	0.166687	0.0373523
rs58090999-cg16405908	-0.162157	0.0483786	0.000802791	0.556259	-0.162157	0.0483786	0.000802791	0.556259	-0.125977	0.0436414	0.00389367	0.187404	0.0478634
rs58467529-cg16405908	-0.167731	0.0497874	0.000754569	0.624512	-0.167731	0.0497874	0.000754569	0.624512	-0.130729	0.0442908	0.00316128	0.236068	0.0437376
rs59809880-cg16405908	-0.145802	0.0469137	0.00188434	0.891514	-0.145802	0.0469137	0.00188434	0.891514	-0.14843	0.0426217	0.000496743	0.98188	0.0143252
rs61523648-cg07428101	0.125153	0.0726674	0.00027816	0.0231085	0.125153	0.0726674	0.00027816	0.0231085	0.135127	0.0485108	1.50637e-10	0.00808789	3.1396e-08
rs61867532-cg07428101	-0.0341447	0.0288941	0.237318	0.168681	-0.0341447	0.0288941	0.237318	0.168681	-0.0669771	0.022014	0.00234636	0.0533039	0.0367311
rs61870478-cg16405908	-0.144271	0.232365	0.00159443	5.48166e-05	-0.144271	0.232365	0.00159443	5.48166e-05	-0.113997	0.122391	0.00310304	0.000263621	0.0436813
rs61870496-cg16405908	-0.155476	0.0986559	0.0026125	0.0330282	-0.155476	0.0986559	0.0026125	0.0330282	-0.10491	0.0367149	0.0042709	0.0656989	0.0498936
rs61870522-cg16405908	0.108077	0.045411	0.0173141	0.268187	0.108077	0.045411	0.0173141	0.268187	0.107544	0.0317904	0.000717255	0.403259	0.016403
rs61871245-cg16405908	-0.103932	0.056124	0.06405	0.574241	-0.103932	0.056124	0.06405	0.574241	-0.145622	0.0455603	0.00139227	0.380285	0.0265444
rs61878500-cg16405908	-0.142579	0.048366	0.00319914	0.539282	-0.142579	0.048366	0.00319914	0.539282	-0.17314	0.0443257	9.38023e-05	0.238025	0.00427969
rs61878501-cg16405908	-0.142579	0.048366	0.00319914	0.539282	-0.142579	0.048366	0.00319914	0.539282	-0.17314	0.0443257	9.38023e-05	0.238025	0.00427969
rs61878507-cg16405908	-0.0908039	0.0398938	0.0228375	0.542313	-0.0908039	0.0398938	0.0228375	0.542313	-0.11711	0.0347794	0.000759327	0.335679	0.0168199
rs61878538-cg16405908	-0.148471	0.0467901	0.00150803	0.981706	-0.148471	0.0467901	0.00150803	0.981706	-0.163728	0.0425351	0.000118482	0.736032	0.0051495
rs61878545-cg16405908	-0.146645	0.0459287	0.00140856	0.966075	-0.146645	0.0459287	0.00140856	0.966075	-0.161747	0.0418849	0.000112603	0.724688	0.00494082
rs61878552-cg16405908	-0.147151	0.0458817	0.00134043	0.970433	-0.147151	0.0458817	0.00134043	0.970433	-0.15625	0.0417473	0.000182012	0.891413	0.00719461
rs62074519-cg00914963	0.0823834	0.022702	0.000284623	0.640316	0.0823834	0.022702	0.000284623	0.640316	0.0658653	0.0182222	0.000300859	0.517623	0.0102187
rs62074520-cg00914963	0.0631966	0.0294242	0.0317318	0.0690183	0.0631966	0.0294242	0.0317318	0.0690183	0.099639	0.0428847	7.9233e-05	0.044719	0.00382426
rs62074524-cg00914963	0.0489518	0.0214798	0.0226687	0.675901	0.0489518	0.0214798	0.0226687	0.675901	0.0569481	0.0162958	0.000474682	0.775083	0.0138193
rs62074551-cg00914963	-0.0321456	0.0180646	0.0751616	0.465612	-0.0321456	0.0180646	0.0751616	0.465612	-0.0387219	0.0127993	0.00248382	0.8071	0.0377744
rs62653068-cg07428101	0.0117233	0.091395	0.0708308	0.00417558	0.0117233	0.091395	0.0708308	0.00417558	0.0389112	0.0643027	0.000363354	0.00024559	0.0114507
rs62653071-cg07428101	0.0136877	0.0950421	0.049546	0.00261599	0.0136877	0.0950421	0.049546	0.00261599	0.0390664	0.0644907	0.000269746	0.000196986	0.00947784
rs6421966-cg07428101	0.0123238	0.0961285	0.0452823	0.00259699	0.0123238	0.0961285	0.0452823	0.00259699	0.0548362	0.0628685	0.000266425	0.000244718	0.00947001
rs6421972-cg07428101	0.102917	0.0751128	0.00843565	0.0323647	0.102917	0.0751128	0.00843565	0.0323647	0.131251	0.0467251	1.26262e-06	0.0390827	0.00013517
rs6578304-cg16405908	-0.0880926	0.0377022	0.0194631	0.305105	-0.0880926	0.0377022	0.0194631	0.305105	-0.0955931	0.0297317	0.00130359	0.736165	0.0254896
rs6578305-cg16405908	-0.0880926	0.0377022	0.0194631	0.305105	-0.0880926	0.0377022	0.0194631	0.305105	-0.0955931	0.0297317	0.00130359	0.736165	0.0254896
rs6578381-cg16405908	-0.272421	0.066369	4.04941e-05	0.815485	-0.272421	0.066369	4.04941e-05	0.815485	-0.272421	0.066369	4.04941e-05	0.815485	0.00212202
rs6578382-cg16405908	-0.272421	0.066369	4.04941e-05	0.815485	-0.272421	0.066369	4.04941e-05	0.815485	-0.272421	0.066369	4.04941e-05	0.815485	0.00212202
rs6578388-cg16405908	0.148968	0.0532911	0.00518413	0.282492	0.148968	0.0532911	0.00518413	0.282492	0.143842	0.0472521	0.00233341	0.54927	0.0367311
rs6578390-cg16405908	-0.0909042	0.0368325	0.0135853	0.123535	-0.0909042	0.0368325	0.0135853	0.123535	-0.0997189	0.0295782	0.000747974	0.449931	0.016652
rs6578401-cg16405908	0.104725	0.0421986	0.0130752	0.112057	0.104725	0.0421986	0.0130752	0.112057	0.100745	0.0351615	0.00416723	0.465231	0.0489946
rs6578406-cg16405908	-0.0900767	0.0400025	0.0243364	0.573643	-0.0900767	0.0400025	0.0243364	0.573643	-0.102211	0.0338025	0.00249645	0.878626	0.037841
rs6597955-cg07428101	0.00774526	0.0789458	0.172987	0.0128561	0.00774526	0.0789458	0.172987	0.0128561	0.0439424	0.0580771	0.00105059	0.00107149	0.0215055
rs6597999-cg07428101	0.0997863	0.0784411	0.0105605	0.0253188	0.0997863	0.0784411	0.0105605	0.0253188	0.126984	0.047392	3.68194e-06	0.0359887	0.000344545
rs6598009-cg07428101	0.0328021	0.0343559	0.339693	0.083813	0.0328021	0.0343559	0.339693	0.083813	0.102442	0.0567486	3.78005e-07	0.00291981	4.68447e-05
rs6598883-cg06035600	0.111173	0.0469861	0.0179775	0.738741	0.111173	0.0469861	0.0179775	0.738741	0.126168	0.0438525	0.00401361	0.637271	0.0478634
rs66658795-cg07428101	0.0520804	0.0291507	0.074004	0.11759	0.0520804	0.0291507	0.074004	0.11759	0.0740142	0.0248425	0.00288871	0.163782	0.0416526
rs6685856-cg06035600	0.111173	0.0469861	0.0179775	0.738741	0.111173	0.0469861	0.0179775	0.738741	0.126168	0.0438525	0.00401361	0.637271	0.0478634
rs6690867-cg06035600	-0.111173	0.0469861	0.0179775	0.738741	-0.111173	0.0469861	0.0179775	0.738741	-0.126168	0.0438525	0.00401361	0.637271	0.0478634
rs6693871-cg06035600	-0.111173	0.0469861	0.0179775	0.738741	-0.111173	0.0469861	0.0179775	0.738741	-0.126168	0.0438525	0.00401361	0.637271	0.0478634
rs67004488-cg16405908	-0.219571	0.0724036	0.00242458	0.434808	-0.219571	0.0724036	0.00242458	0.434808	-0.219571	0.0724036	0.00242458	0.434808	0.0371197
rs67647604-cg16405908	-0.322086	0.16239	5.48053e-05	0.0345002	-0.322086	0.16239	5.48053e-05	0.0345002	-0.227019	0.0495961	4.70892e-06	0.0983019	0.000423366
rs685537-cg16405908	-0.0134771	0.120064	0.0150232	0.0042671	-0.0134771	0.120064	0.0150232	0.0042671	-0.0898263	0.0624325	0.000401169	0.0121076	0.0123041
rs693687-cg16405908	0.138549	0.0423706	0.00107575	0.502371	0.138549	0.0423706	0.00107575	0.502371	0.0970582	0.0317845	0.00226089	0.321549	0.0361212
rs7103275-cg16405908	0.318076	0.197872	0.000475336	0.0152571	0.318076	0.197872	0.000475336	0.0152571	0.207528	0.0516257	5.82355e-05	0.0520923	0.00293435
rs7105198-cg07428101	-0.0159801	0.0925106	0.0188934	0.00396567	-0.0159801	0.0925106	0.0188934	0.00396567	0.037374	0.0671826	0.000257335	5.90379e-05	0.00947001
rs7106225-cg16405908	-0.162639	0.0487871	0.00085714	0.253529	-0.162639	0.0487871	0.00085714	0.253529	-0.128566	0.0435487	0.0031549	0.156919	0.0437376
rs7107876-cg16405908	-0.301795	0.0765315	8.03305e-05	0.642985	-0.301795	0.0765315	8.03305e-05	0.642985	-0.301795	0.0765315	8.03305e-05	0.642985	0.00383035
rs7108515-cg07428101	0.0608687	0.131888	0.000433154	1.62187e-05	0.0608687	0.131888	0.000433154	1.62187e-05	0.0796946	0.0663628	1.30794e-05	5.53939e-05	0.000875512
rs7109088-cg16405908	-0.0927133	0.0394578	0.0187894	0.690277	-0.0927133	0.0394578	0.0187894	0.690277	-0.106429	0.0306574	0.000517468	0.682324	0.0147834
rs7109586-cg16405908	-0.0939815	0.0404702	0.02022	0.549784	-0.0939815	0.0404702	0.02022	0.549784	-0.104968	0.0301948	0.000508304	0.831356	0.0146126
rs7110744-cg07428101	0.0220392	0.0337312	0.513513	0.153293	0.0220392	0.0337312	0.513513	0.153293	0.0950776	0.0576268	8.24395e-07	0.00212623	9.81837e-05
rs7111164-cg16405908	-0.0896404	0.0375773	0.0170562	0.177477	-0.0896404	0.0375773	0.0170562	0.177477	-0.0909335	0.029965	0.00240807	0.577537	0.0369286
rs7111394-cg16405908	-0.247939	0.0697438	0.000377996	0.23878	-0.247939	0.0697438	0.000377996	0.23878	-0.247939	0.0697438	0.000377996	0.23878	0.0117906
rs7111408-cg07428101	-0.0103319	0.086738	0.0517842	0.00730184	-0.0103319	0.086738	0.0517842	0.00730184	0.0405314	0.0634585	0.000614809	0.000215838	0.0156181
rs7112930-cg16405908	-0.102979	0.038995	0.0082705	0.232629	-0.102979	0.038995	0.0082705	0.232629	-0.103598	0.030019	0.000558317	0.69941	0.0153756
rs7112954-cg07428101	-0.0103319	0.086738	0.0517842	0.00730184	-0.0103319	0.086738	0.0517842	0.00730184	0.0405314	0.0634585	0.000614809	0.000215838	0.0156181
rs7113198-cg16405908	-0.102979	0.038995	0.0082705	0.232629	-0.102979	0.038995	0.0082705	0.232629	-0.103598	0.030019	0.000558317	0.69941	0.0153756
rs7113714-cg07428101	0.00836733	0.0841006	0.113156	0.0083673	0.00836733	0.0841006	0.113156	0.0083673	0.0474486	0.0603396	0.000727373	0.000583688	0.0165519
rs7116420-cg16405908	-0.122018	0.0389677	0.00174055	0.256691	-0.122018	0.0389677	0.00174055	0.256691	-0.107981	0.0304083	0.000383728	0.642249	0.0119288
rs7116429-cg16405908	-0.102979	0.038995	0.0082705	0.232629	-0.102979	0.038995	0.0082705	0.232629	-0.103598	0.030019	0.000558317	0.69941	0.0153756
rs7116562-cg07428101	0.0886813	0.0590289	0.13301	0.756894	0.0886813	0.0590289	0.13301	0.756894	0.0958177	0.0330188	0.00370893	0.989266	0.0470441
rs7116746-cg16405908	-0.11629	0.0377169	0.0020477	0.982373	-0.11629	0.0377169	0.0020477	0.982373	-0.0942318	0.0295055	0.0014046	0.426178	0.0267239
rs7118896-cg16405908	-0.152004	0.0384927	7.85052e-05	0.508223	-0.152004	0.0384927	7.85052e-05	0.508223	-0.118916	0.029689	6.19203e-05	0.354052	0.0030861
rs7120259-cg07428101	0.0994826	0.0390351	0.0108173	0.109214	0.0994826	0.0390351	0.0108173	0.109214	0.107946	0.0363672	0.0029952	0.232045	0.042934
rs7120670-cg07428101	0.0123238	0.0961285	0.0452823	0.00259699	0.0123238	0.0961285	0.0452823	0.00259699	0.0548362	0.0628685	0.000266425	0.000244718	0.00947001
rs7120726-cg16405908	-0.201749	0.0541722	0.000195914	0.625711	-0.201749	0.0541722	0.000195914	0.625711	-0.179259	0.0482312	0.000201869	0.585865	0.00784427
rs7121156-cg07428101	0.0385262	0.0355391	0.278343	0.0994977	0.0385262	0.0355391	0.278343	0.0994977	0.1035	0.0576446	1.64829e-07	0.00348918	2.22239e-05
rs7121251-cg16405908	-0.162453	0.0489342	0.000900746	0.253969	-0.162453	0.0489342	0.000900746	0.253969	-0.128254	0.0436532	0.00330325	0.15776	0.0448779
rs7121306-cg07428101	-0.210558	0.0465188	6.00251e-06	0.200488	-0.210558	0.0465188	6.00251e-06	0.200488	-0.210558	0.0465188	6.00251e-06	0.200488	0.000458719
rs7122602-cg16405908	-0.102979	0.038995	0.0082705	0.232629	-0.102979	0.038995	0.0082705	0.232629	-0.101401	0.0299632	0.000713932	0.694523	0.016403
rs7122608-cg16405908	-0.123031	0.0415481	0.00306483	0.919928	-0.123031	0.0415481	0.00306483	0.919928	-0.0972726	0.0309503	0.00167305	0.818694	0.030442
rs7122821-cg16405908	0.138433	0.0384227	0.000314699	0.119821	0.138433	0.0384227	0.000314699	0.119821	0.0908404	0.0740378	0.00345589	0.00638134	0.0459032
rs7124388-cg16405908	-0.162639	0.0487871	0.00085714	0.253529	-0.162639	0.0487871	0.00085714	0.253529	-0.128566	0.0435487	0.0031549	0.156919	0.0437376
rs7125049-cg16405908	0.194745	0.0442777	1.09119e-05	0.339399	0.194745	0.0442777	1.09119e-05	0.339399	0.188176	0.0319622	3.92165e-09	0.357961	6.65994e-07
rs7125769-cg16405908	-0.0764136	0.0387361	0.0485328	0.264501	-0.0764136	0.0387361	0.0485328	0.264501	-0.0964057	0.029758	0.00119674	0.561508	0.0236525
rs7126349-cg16405908	-0.272421	0.066369	4.04941e-05	0.815485	-0.272421	0.066369	4.04941e-05	0.815485	-0.272421	0.066369	4.04941e-05	0.815485	0.00212202
rs7127017-cg16405908	-0.102979	0.038995	0.0082705	0.232629	-0.102979	0.038995	0.0082705	0.232629	-0.103598	0.030019	0.000558317	0.69941	0.0153756
rs7127562-cg16405908	-0.102979	0.038995	0.0082705	0.232629	-0.102979	0.038995	0.0082705	0.232629	-0.103598	0.030019	0.000558317	0.69941	0.0153756
rs7127692-cg16405908	-0.102979	0.038995	0.0082705	0.232629	-0.102979	0.038995	0.0082705	0.232629	-0.103598	0.030019	0.000558317	0.69941	0.0153756
rs7127829-cg16405908	-0.122018	0.0389677	0.00174055	0.256691	-0.122018	0.0389677	0.00174055	0.256691	-0.112885	0.0301341	0.000179606	0.690457	0.00719251
rs7129231-cg16405908	-0.0718171	0.0389826	0.065433	0.238935	-0.0718171	0.0389826	0.065433	0.238935	-0.0869018	0.0299431	0.00370518	0.622127	0.0470441
rs7130126-cg16405908	-0.146685	0.0389711	0.000167253	0.287937	-0.146685	0.0389711	0.000167253	0.287937	-0.112821	0.0298677	0.000158507	0.249857	0.00666787
rs7130533-cg16405908	-0.0742884	0.0390022	0.0568159	0.168438	-0.0742884	0.0390022	0.0568159	0.168438	-0.0883683	0.029952	0.00317438	0.526172	0.0437376
rs7130841-cg16405908	-0.102028	0.0390582	0.00899625	0.80777	-0.102028	0.0390582	0.00899625	0.80777	-0.101318	0.0308245	0.00101283	0.896407	0.0208724
rs7130988-cg07428101	0.0123238	0.0961285	0.0452823	0.00259699	0.0123238	0.0961285	0.0452823	0.00259699	0.0580517	0.0620719	0.000234404	0.000233354	0.00884614
rs7209428-cg00914963	0.0807761	0.0173984	3.43817e-06	0.0767039	0.0807761	0.0173984	3.43817e-06	0.0767039	0.0766688	0.0141717	6.30206e-08	0.18383	9.0302e-06
rs7210658-cg00914963	-0.0532653	0.0205459	0.00952797	0.23515	-0.0532653	0.0205459	0.00952797	0.23515	-0.0523036	0.0294025	0.00209813	0.01098	0.0352452
rs7210664-cg00914963	-0.0532653	0.0205459	0.00952797	0.23515	-0.0532653	0.0205459	0.00952797	0.23515	-0.0523036	0.0294025	0.00209813	0.01098	0.0352452
rs7210665-cg00914963	-0.0532653	0.0205459	0.00952797	0.23515	-0.0532653	0.0205459	0.00952797	0.23515	-0.0523036	0.0294025	0.00209813	0.01098	0.0352452
rs7217117-cg00914963	0.0842742	0.0177715	2.11505e-06	0.139328	0.0842742	0.0177715	2.11505e-06	0.139328	0.0791071	0.0144114	4.03731e-08	0.267265	6.27531e-06
rs72655010-cg06035600	-0.26394	0.0461769	1.09164e-08	0.593626	-0.26394	0.0461769	1.09164e-08	0.593626	-0.265834	0.0405679	5.6462e-11	0.864118	2.15745e-08
rs72844043-cg16405908	-0.116131	0.0374161	0.00191078	0.980523	-0.116131	0.0374161	0.00191078	0.980523	-0.0943495	0.0293608	0.00131148	0.426076	0.0255893
rs72844059-cg16405908	-0.134854	0.144138	0.00128994	0.0409753	-0.134854	0.144138	0.00128994	0.0409753	-0.0837993	0.109969	0.00336336	0.0229748	0.0454254
rs72844062-cg16405908	-0.134854	0.144138	0.00128994	0.0409753	-0.134854	0.144138	0.00128994	0.0409753	-0.0837993	0.109969	0.00336336	0.0229748	0.0454254
rs72847498-cg00914963	0.100774	0.0382314	0.00988227	NA	0.0807109	0.0417825	0.0554472	NA	0.0916311	0.0282057	0.00115944	0.723145	0.0230145
rs72848245-cg16405908	0.107734	0.0393553	0.00619156	0.202308	0.107734	0.0393553	0.00619156	0.202308	0.0973608	0.0317026	0.00213299	0.588705	0.0356947
rs72848266-cg16405908	0.108077	0.045411	0.0173141	0.268187	0.108077	0.045411	0.0173141	0.268187	0.107544	0.0317904	0.000717255	0.403259	0.016403
rs72848420-cg00914963	-0.0802408	0.0388703	2.86815e-06	0.0269055	-0.0802408	0.0388703	2.86815e-06	0.0269055	-0.0644823	0.0131367	9.17471e-07	0.0715507	0.000107068
rs72850068-cg16405908	-0.116155	0.0506359	0.0217945	0.956137	-0.116155	0.0506359	0.0217945	0.956137	-0.154006	0.042209	0.000263619	0.399684	0.00947001
rs729810-cg16405908	-0.207633	0.058222	0.000362162	0.131216	-0.207633	0.058222	0.000362162	0.131216	-0.111876	0.0964098	0.00197468	0.0413596	0.0342971
rs73218601-cg20515679	-0.182666	0.065368	0.00638094	NA	-0.10736	0.045489	0.0196023	NA	-0.13193	0.0373383	0.000410292	0.344353	0.0124589
rs7365864-cg06035600	0.190259	0.0400785	2.06287e-06	0.466558	0.190259	0.0400785	2.06287e-06	0.466558	0.187431	0.0339318	3.31807e-08	0.760446	5.24629e-06
rs739399-cg16405908	-0.104926	0.0391053	0.00729272	0.779916	-0.104926	0.0391053	0.00729272	0.779916	-0.11419	0.0303713	0.000170051	0.917592	0.00692023
rs739400-cg16405908	-0.104926	0.0391053	0.00729272	0.779916	-0.104926	0.0391053	0.00729272	0.779916	-0.11419	0.0303713	0.000170051	0.917592	0.00692023
rs7394853-cg07428101	0.125153	0.0726674	0.00027816	0.0231085	0.125153	0.0726674	0.00027816	0.0231085	0.135127	0.0485108	1.50637e-10	0.00808789	3.1396e-08
rs7394974-cg16405908	-0.100919	0.0389937	0.00965084	0.816826	-0.100919	0.0389937	0.00965084	0.816826	-0.100629	0.0307927	0.00108338	0.897841	0.0219386
rs7396030-cg07428101	0.125153	0.0726674	0.00027816	0.0231085	0.125153	0.0726674	0.00027816	0.0231085	0.135127	0.0485108	1.50637e-10	0.00808789	3.1396e-08
rs7396585-cg07428101	-0.0719674	0.0901463	0.0187968	0.00373812	-0.0719674	0.0901463	0.0187968	0.00373812	-0.110318	0.0528858	2.41242e-05	0.00379878	0.00155797
rs7407008-cg00914963	0.0517726	0.0182702	0.004601	0.957817	0.0517726	0.0182702	0.004601	0.957817	0.0406028	0.013451	0.00253976	0.793635	0.0383706
rs74196458-cg07428101	-0.0246995	0.0283104	0.382961	0.179373	-0.0246995	0.0283104	0.382961	0.179373	-0.0604281	0.0392844	0.00231849	0.0378492	0.0367311
rs743044-cg06035600	-0.120299	0.0477136	0.0116932	0.900694	-0.120299	0.0477136	0.0116932	0.900694	-0.134491	0.0444422	0.00247647	0.710468	0.0377252
rs74382103-cg16405908	0.119185	0.076484	0.122673	NA	0.216692	0.0832028	0.0102121	NA	0.163843	0.056308	0.00361701	0.388261	0.0470441
rs74454363-cg06035600	0.213179	0.0646965	0.000983981	0.540137	0.213179	0.0646965	0.000983981	0.540137	0.146831	0.0429678	0.000632587	0.195427	0.0158846
rs7479551-cg07428101	0.0589422	0.116975	0.0025304	0.000134751	0.0589422	0.116975	0.0025304	0.000134751	0.0656516	0.0607457	9.08284e-05	0.000375741	0.00422815
rs7481640-cg07428101	0.0608687	0.131888	0.000433154	1.62187e-05	0.0608687	0.131888	0.000433154	1.62187e-05	0.0796946	0.0663628	1.30794e-05	5.53939e-05	0.000875512
rs7481921-cg16405908	-0.102979	0.038995	0.0082705	0.232629	-0.102979	0.038995	0.0082705	0.232629	-0.101401	0.0299632	0.000713932	0.694523	0.016403
rs7483181-cg16405908	0.0859006	0.0356235	0.0158936	0.218562	0.0859006	0.0356235	0.0158936	0.218562	0.100322	0.0307796	0.00111659	0.41707	0.0224064
rs74900798-cg16405908	0.138072	0.0601595	0.021727	0.906126	0.138072	0.0601595	0.021727	0.906126	0.137305	0.0403081	0.000658301	0.900371	0.0161621
rs75176166-cg16405908	0.114782	0.073041	0.116073	0.105126	0.114782	0.073041	0.116073	0.105126	0.122818	0.0408244	0.00262588	0.254887	0.039412
rs751992008-cg16405908	0.180295	0.0447921	5.69382e-05	0.62425	0.180295	0.0447921	5.69382e-05	0.62425	0.175247	0.0316207	2.98746e-08	0.0955169	4.80643e-06
rs7521438-cg06035600	0.111173	0.0469861	0.0179775	0.738741	0.111173	0.0469861	0.0179775	0.738741	0.126168	0.0438525	0.00401361	0.637271	0.0478634
rs7533845-cg06035600	-0.185113	0.0432856	1.89804e-05	0.630988	-0.185113	0.0432856	1.89804e-05	0.630988	-0.179787	0.035046	2.89718e-07	0.871671	3.6901e-05
rs7552207-cg06035600	-0.142219	0.0417124	0.000650765	0.615457	-0.142219	0.0417124	0.000650765	0.615457	-0.0876335	0.0624624	0.000267744	0.0217549	0.00947784
rs755950-cg16405908	0.159598	0.0422237	0.000156938	0.473577	0.159598	0.0422237	0.000156938	0.473577	0.115452	0.0315949	0.000258057	0.235357	0.00947001
rs76551780-cg06035600	0.0631253	0.0493466	0.200819	0.426397	0.0631253	0.0493466	0.200819	0.426397	0.108927	0.0369527	0.00320114	0.449936	0.0440123
rs768178268-cg16405908	0.182485	0.0440946	3.49608e-05	0.582021	0.182485	0.0440946	3.49608e-05	0.582021	0.184846	0.0315895	4.87115e-09	0.171298	8.06241e-07
rs76942646-cg16405908	-0.246141	0.0731815	0.000769788	0.617931	-0.246141	0.0731815	0.000769788	0.617931	-0.246141	0.0731815	0.000769788	0.617931	0.016856
rs77607551-cg16405908	-0.149072	0.0446801	0.000848652	0.594585	-0.149072	0.0446801	0.000848652	0.594585	-0.11764	0.0381639	0.00205273	0.347611	0.0349251
rs78971848-cg00914963	0.0867403	0.0293317	0.00310425	0.283848	0.0867403	0.0293317	0.00310425	0.283848	0.0678905	0.0233097	0.003585	0.321515	0.0468325
rs79076865-cg16405908	-0.233961	0.0563607	3.30824e-05	0.573508	-0.233961	0.0563607	3.30824e-05	0.573508	-0.105096	0.121358	0.000515155	0.00481476	0.0147633
rs7926689-cg07428101	0.0902135	0.0966294	0.030854	0.0163262	0.0902135	0.0966294	0.030854	0.0163262	0.115825	0.066249	0.00117203	0.0216328	0.0232141
rs7926974-cg16405908	-0.102979	0.038995	0.0082705	0.232629	-0.102979	0.038995	0.0082705	0.232629	-0.101401	0.0299632	0.000713932	0.694523	0.016403
rs7928943-cg07428101	0.0999994	0.0339958	0.00326607	0.370123	0.0999994	0.0339958	0.00326607	0.370123	0.0910525	0.030543	0.00287194	0.559209	0.0416526
rs7931055-cg07428101	0.0174368	0.0844243	0.127271	0.00755724	0.0174368	0.0844243	0.127271	0.00755724	0.044859	0.058176	0.000780584	0.000969948	0.0170033
rs7931504-cg16405908	-0.103928	0.0395632	0.0086172	0.827422	-0.103928	0.0395632	0.0086172	0.827422	-0.11139	0.0311636	0.000351061	0.772512	0.0111958
rs79318765-cg06035600	0.213566	0.064581	0.000943189	0.537575	0.213566	0.064581	0.000943189	0.537575	0.147107	0.0429339	0.000611736	0.193714	0.0156181
rs7932249-cg16405908	-0.131707	0.0497106	0.00806169	0.948834	-0.131707	0.0497106	0.00806169	0.948834	-0.144777	0.0439542	0.000988407	0.851749	0.0205538
rs7932251-cg07428101	0.0148454	0.0933309	0.0566569	0.00322511	0.0148454	0.0933309	0.0566569	0.00322511	0.0561864	0.061621	0.000316584	0.000316232	0.0106487
rs7933789-cg16405908	-0.0909042	0.0368325	0.0135853	0.123535	-0.0909042	0.0368325	0.0135853	0.123535	-0.0989382	0.0296369	0.000842784	0.457115	0.0181854
rs7934188-cg16405908	-0.272421	0.066369	4.04941e-05	0.815485	-0.272421	0.066369	4.04941e-05	0.815485	-0.272421	0.066369	4.04941e-05	0.815485	0.00212202
rs7934606-cg07428101	0.102917	0.0751128	0.00843565	0.0323647	0.102917	0.0751128	0.00843565	0.0323647	0.131426	0.0468576	1.28234e-06	0.0386088	0.00013517
rs7935063-cg07428101	0.0123238	0.0961285	0.0452823	0.00259699	0.0123238	0.0961285	0.0452823	0.00259699	0.0548362	0.0628685	0.000266425	0.000244718	0.00947001
rs7935190-cg16405908	-0.224357	0.0634638	0.000407462	0.714674	-0.224357	0.0634638	0.000407462	0.714674	-0.181436	0.0550115	0.000973245	0.372817	0.0203771
rs7937937-cg07428101	0.0148454	0.0933309	0.0566569	0.00322511	0.0148454	0.0933309	0.0566569	0.00322511	0.0561864	0.061621	0.000316584	0.000316232	0.0106487
rs7948890-cg16405908	-0.272421	0.066369	4.04941e-05	0.815485	-0.272421	0.066369	4.04941e-05	0.815485	-0.272421	0.066369	4.04941e-05	0.815485	0.00212202
rs7951397-cg16405908	-0.262964	0.0772383	0.000662659	0.549697	-0.262964	0.0772383	0.000662659	0.549697	-0.262964	0.0772383	0.000662659	0.549697	0.0161621
rs7951724-cg16405908	-0.0870068	0.0378386	0.0214811	0.164508	-0.0870068	0.0378386	0.0214811	0.164508	-0.0888876	0.0300592	0.00310562	0.555471	0.0436813
rs7952154-cg07428101	0.0894703	0.0905648	0.0350279	0.0124886	0.0894703	0.0905648	0.0350279	0.0124886	0.0933877	0.0459842	9.42948e-05	0.0237605	0.00428086
rs7952212-cg16405908	-0.100086	0.0388912	0.0100679	0.217339	-0.100086	0.0388912	0.0100679	0.217339	-0.101878	0.0299715	0.000675909	0.675839	0.0163548
rs7952313-cg16405908	-0.262964	0.0772383	0.000662659	0.549697	-0.262964	0.0772383	0.000662659	0.549697	-0.262964	0.0772383	0.000662659	0.549697	0.0161621
rs796933777-cg07428101	-0.210558	0.0465188	6.00251e-06	0.200488	-0.210558	0.0465188	6.00251e-06	0.200488	-0.210558	0.0465188	6.00251e-06	0.200488	0.000458719
rs79910937-cg06035600	0.137947	0.057233	0.0159408	0.791034	0.137947	0.057233	0.0159408	0.791034	0.100378	0.0349951	0.00412643	0.742865	0.0486396
rs80205645-cg07428101	0.123981	0.0741301	0.000332885	0.0213952	0.123981	0.0741301	0.000332885	0.0213952	0.134336	0.0490662	1.78824e-10	0.00756497	3.64425e-08
rs80351172-cg00914963	0.127545	0.0449102	0.00451141	0.327743	0.127545	0.0449102	0.00451141	0.327743	0.0769878	0.0264389	0.00359219	0.234895	0.0468596
rs8072294-cg00914963	0.0882097	0.0169062	1.81256e-07	0.0761096	0.0882097	0.0169062	1.81256e-07	0.0761096	0.0807345	0.0138014	4.92332e-09	0.143769	8.06241e-07
rs80871-cg16405908	0.138549	0.0423706	0.00107575	0.502371	0.138549	0.0423706	0.00107575	0.502371	0.0970582	0.0317845	0.00226089	0.321549	0.0361212
rs80872-cg16405908	0.138549	0.0423706	0.00107575	0.502371	0.138549	0.0423706	0.00107575	0.502371	0.0970582	0.0317845	0.00226089	0.321549	0.0361212
rs8533-cg06035600	-0.158538	0.0395351	6.07052e-05	0.640255	-0.158538	0.0395351	6.07052e-05	0.640255	-0.14173	0.0290049	1.02691e-06	0.461903	0.000115656
rs858041-cg20515679	-0.0483804	0.0165194	0.00340377	0.535201	-0.0483804	0.0165194	0.00340377	0.535201	-0.0406882	0.0139791	0.00360691	0.764091	0.0469848
rs878891580-cg07428101	-0.0341447	0.0288941	0.237318	0.168681	-0.0341447	0.0288941	0.237318	0.168681	-0.0669771	0.022014	0.00234636	0.0533039	0.0367311
rs878929539-cg07428101	0.0341447	0.0288941	0.237318	0.168681	0.0341447	0.0288941	0.237318	0.168681	0.0669771	0.022014	0.00234636	0.0533039	0.0367311
rs878989392-cg07428101	-0.0341447	0.0288941	0.237318	0.168681	-0.0341447	0.0288941	0.237318	0.168681	-0.0669771	0.022014	0.00234636	0.0533039	0.0367311
rs879136008-cg07428101	0.0341447	0.0288941	0.237318	0.168681	0.0341447	0.0288941	0.237318	0.168681	0.0669771	0.022014	0.00234636	0.0533039	0.0367311
rs879250989-cg07428101	-0.0027779	0.0304755	0.927372	0.495369	-0.0027779	0.0304755	0.927372	0.495369	-0.0624423	0.0449351	0.00273621	0.0255125	0.0402124
rs894309-cg00914963	0.0479363	0.0451862	0.291591	NA	0.158824	0.049835	0.00177841	NA	0.0979679	0.0334746	0.00342655	0.099274	0.0457399
rs895562-cg16405908	-0.207633	0.058222	0.000362162	0.131216	-0.207633	0.058222	0.000362162	0.131216	-0.111876	0.0964098	0.00197468	0.0413596	0.0342971
rs914303524-cg07428101	0.044582	0.0297955	0.134584	0.109359	0.044582	0.0297955	0.134584	0.109359	0.077016	0.022556	0.000639158	0.10044	0.0158846
rs9299983-cg16405908	-0.103687	0.0387987	0.00753013	0.237302	-0.103687	0.0387987	0.00753013	0.237302	-0.10183	0.0298739	0.000652815	0.700713	0.0161366
rs9299985-cg16405908	-0.070481	0.0380951	0.0642943	0.57294	-0.070481	0.0380951	0.0642943	0.57294	-0.084391	0.0295039	0.004232	0.870332	0.0495022
rs9438571-cg06035600	0.111173	0.0469861	0.0179775	0.738741	0.111173	0.0469861	0.0179775	0.738741	0.126168	0.0438525	0.00401361	0.637271	0.0478634
rs9438573-cg06035600	0.111173	0.0469861	0.0179775	0.738741	0.111173	0.0469861	0.0179775	0.738741	0.126168	0.0438525	0.00401361	0.637271	0.0478634
rs9651643-cg07428101	0.0520822	0.0291953	0.0744359	0.117285	0.0520822	0.0291953	0.0744359	0.117285	0.0740643	0.0248701	0.0029009	0.163625	0.0417627
rs9666220-cg16405908	-0.113756	0.0405664	0.00504427	0.868991	-0.113756	0.0405664	0.00504427	0.868991	-0.0946441	0.0305731	0.00196368	0.903811	0.0342358
rs9666619-cg16405908	-0.0950825	0.0371678	0.0105217	0.136771	-0.0950825	0.0371678	0.0105217	0.136771	-0.102505	0.0297795	0.000577141	0.507557	0.0156181
rs9666674-cg16405908	-0.0872675	0.0401186	0.0296123	0.146432	-0.0872675	0.0401186	0.0296123	0.146432	-0.0920973	0.0312899	0.00324678	0.532699	0.0444399
rs9666702-cg16405908	-0.123031	0.0415481	0.00306483	0.919928	-0.123031	0.0415481	0.00306483	0.919928	-0.0972726	0.0309503	0.00167305	0.818694	0.030442
rs9666703-cg16405908	-0.113756	0.0405664	0.00504427	0.868991	-0.113756	0.0405664	0.00504427	0.868991	-0.0946441	0.0305731	0.00196368	0.903811	0.0342358
rs9666792-cg16405908	-0.123031	0.0415481	0.00306483	0.919928	-0.123031	0.0415481	0.00306483	0.919928	-0.0972726	0.0309503	0.00167305	0.818694	0.030442
rs9667772-cg16405908	-0.113222	0.0408532	0.00558103	0.885954	-0.113222	0.0408532	0.00558103	0.885954	-0.0941895	0.0306953	0.00215111	0.908773	0.0359323
rs9667825-cg07428101	-0.0103319	0.086738	0.0517842	0.00730184	-0.0103319	0.086738	0.0517842	0.00730184	0.040185	0.0632009	0.000551649	0.000208093	0.0153756
rs9704307-cg16405908	-0.0909042	0.0368325	0.0135853	0.123535	-0.0909042	0.0368325	0.0135853	0.123535	-0.0997189	0.0295782	0.000747974	0.449931	0.016652
rs9704314-cg16405908	-0.192993	0.0615506	0.00171555	0.641442	-0.192993	0.0615506	0.00171555	0.641442	-0.15946	0.0537514	0.0030109	0.480167	0.0429487
rs9704733-cg16405908	-0.0909042	0.0368325	0.0135853	0.123535	-0.0909042	0.0368325	0.0135853	0.123535	-0.0997189	0.0295782	0.000747974	0.449931	0.016652
rs9734587-cg16405908	-0.0718171	0.0389826	0.065433	0.238935	-0.0718171	0.0389826	0.065433	0.238935	-0.0869018	0.0299431	0.00370518	0.622127	0.0470441
rs9734820-cg16405908	-0.0742884	0.0390022	0.0568159	0.168438	-0.0742884	0.0390022	0.0568159	0.168438	-0.0883683	0.029952	0.00317438	0.526172	0.0437376
rs9735688-cg16405908	-0.0718171	0.0389826	0.065433	0.238935	-0.0718171	0.0389826	0.065433	0.238935	-0.0869018	0.0299431	0.00370518	0.622127	0.0470441
rs9735720-cg16405908	-0.0712051	0.0389636	0.0676277	0.235822	-0.0712051	0.0389636	0.0676277	0.235822	-0.086532	0.0299345	0.00384377	0.61537	0.0477635
rs9735768-cg16405908	-0.0727048	0.0388567	0.0613312	0.162626	-0.0727048	0.0388567	0.0613312	0.162626	-0.0873694	0.029886	0.00346205	0.509969	0.0459032
rs9736216-cg16405908	-0.0950308	0.0423476	0.0248282	0.251143	-0.0950308	0.0423476	0.0248282	0.251143	-0.102831	0.0321629	0.00138763	0.684374	0.0265444
rs9736301-cg16405908	-0.0718171	0.0389826	0.065433	0.238935	-0.0718171	0.0389826	0.065433	0.238935	-0.0869018	0.0299431	0.00370518	0.622127	0.0470441
rs9736318-cg16405908	-0.0712051	0.0389636	0.0676277	0.235822	-0.0712051	0.0389636	0.0676277	0.235822	-0.086532	0.0299345	0.00384377	0.61537	0.0477635
rs9736319-cg16405908	-0.0712051	0.0389636	0.0676277	0.235822	-0.0712051	0.0389636	0.0676277	0.235822	-0.086532	0.0299345	0.00384377	0.61537	0.0477635
rs9736426-cg16405908	-0.0579493	0.0371809	0.119096	0.281234	-0.0579493	0.0371809	0.119096	0.281234	-0.0842841	0.0291809	0.00387289	0.446672	0.0478634
rs9736584-cg16405908	-0.0742884	0.0390022	0.0568159	0.168438	-0.0742884	0.0390022	0.0568159	0.168438	-0.0883683	0.029952	0.00317438	0.526172	0.0437376
rs9736989-cg16405908	-0.0950308	0.0423476	0.0248282	0.251143	-0.0950308	0.0423476	0.0248282	0.251143	-0.102831	0.0321629	0.00138763	0.684374	0.0265444
rs9737187-cg16405908	-0.0950308	0.0423476	0.0248282	0.251143	-0.0950308	0.0423476	0.0248282	0.251143	-0.102831	0.0321629	0.00138763	0.684374	0.0265444
rs9737191-cg16405908	-0.0950308	0.0423476	0.0248282	0.251143	-0.0950308	0.0423476	0.0248282	0.251143	-0.102831	0.0321629	0.00138763	0.684374	0.0265444
rs9737193-cg16405908	-0.0950308	0.0423476	0.0248282	0.251143	-0.0950308	0.0423476	0.0248282	0.251143	-0.100975	0.0322213	0.0017257	0.70136	0.0310916
rs9737207-cg16405908	-0.0950308	0.0423476	0.0248282	0.251143	-0.0950308	0.0423476	0.0248282	0.251143	-0.102831	0.0321629	0.00138763	0.684374	0.0265444
rs9896034-cg00914963	-0.045345	0.0358608	0.206061	0.70492	-0.045345	0.0358608	0.206061	0.70492	-0.0760535	0.0254929	0.00285141	0.443556	0.0416385
rs9897790-cg00914963	-0.0312567	0.0572493	0.00148583	0.00361867	-0.0312567	0.0572493	0.00148583	0.00361867	-0.0181757	0.030576	0.000896312	0.00240831	0.0191155
rs9898761-cg00914963	0.0543521	0.0191597	0.00455699	0.180957	0.0543521	0.0191597	0.00455699	0.180957	0.0603978	0.0152896	7.80685e-05	0.385136	0.00378799
rs996372487-cg07428101	-0.044582	0.0297955	0.134584	0.109359	-0.044582	0.0297955	0.134584	0.109359	-0.077016	0.022556	0.000639158	0.10044	0.0158846
rs9988872-cg07428101	0.0314068	0.0385195	0.414873	0.21536	0.0314068	0.0385195	0.414873	0.21536	0.0660696	0.0516868	0.000809627	0.0341126	0.0175941
a. The following number of genetic variants was considered for the analysis of each CpG site: cg00914963 (2,921), cg06035600 (1,100), cg07428101 (4,153), cg16405908 (3,323), and cg20515679 (2,171). *Abbreviations: Cochran’s Q P: P-value of Cochran’s Q; FDR-q: False discovery rate (Storey’s q-value); meQTL: Methylation quantitative trait loci; NA: Not available in one of the profiled subsets; P: P…

## Sheet: S7
Table S7: Replication of meQTLs in the BIOS Consortium (FDR<0.05).
rsID	CpG	Effect allele	Z-score	P-value
rs148661385	cg00914963	C	-6.89974	5.20758e-12
rs11150827	cg00914963	A	5.95621	2.5817e-09
rs35659744	cg06035600	T	-45.201	0
rs3813795	cg06035600	A	19.6311	8.40442e-86
rs72655010	cg06035600	A	-16.9429	2.16782e-64
rs79318765	cg06035600	A	13.6676	1.58538e-42
rs34783584	cg06035600	C	-13.2788	3.07279e-40
rs56190573	cg06035600	G	11.3199	1.04711e-29
rs2504782	cg06035600	G	6.59171	4.35112e-11
rs10766792	cg16405908	A	-27.0518	3.61805e-161
rs4340031	cg16405908	G	-25.0372	2.40682e-138
rs61870496	cg16405908	C	-13.1257	2.34295e-39
rs4758490	cg16405908	T	11.7396	8.00524e-32
rs61870478	cg16405908	T	-9.63759	5.54697e-22
rs4556520	cg16405908	C	7.06298	1.63181e-12
rs4758558	cg16405908	A	5.63664	1.7344e-08

## Sheet: S8
Table S8. Association of the meQTLs with lung function in Latinos.
		Mexicans (N=614)			Puerto Ricans (N=962)			Other Latinos (N=394)			Meta-analysis
rsIDa	A1	Coef	SE	P	Coef	SE	P	Coef	SE	P	Coef	SE	P	Cochran’s Q P
Pre-FEV1/FVC
rs34783584	C	-0.0935841	0.62757	0.881508	-1.08222	0.459769	0.018781	-0.238236	0.758125	0.753505	-0.640619	0.333156	0.0544949	0.374552
rs79318765	A	0.0566644	0.59884	0.924645	0.417481	0.632443	0.509342	1.6314	0.859594	0.0584593	0.513343	0.388017	0.185838	0.317221
rs72655010	A	-0.220403	0.725664	0.761441	-0.8013	0.480587	0.0957724	0.209851	0.881812	0.812025	-0.481462	0.364791	0.186892	0.552407
rs2504782	A	0.414803	0.809219	0.608422	0.0860106	0.468359	0.854332	1.50819	0.824478	0.0681317	0.429308	0.363771	0.237937	0.324666
rs28718451	A	-0.548782	0.431568	0.204006	0.297407	0.631248	0.637646	-0.299202	0.654313	0.647729	-0.283811	0.312891	0.364375	0.541917
rs12727590	G	-0.591653	0.760146	0.436674	0.535206	0.500637	0.285315	0.924997	0.913575	0.311932	0.320834	0.380181	0.398726	0.356707
rs56190573	G	0.169226	0.593864	0.775775	-0.20478	0.547175	0.708301	-0.728324	0.722648	0.314156	-0.197617	0.351573	0.574052	0.630942
rs35659744	T	-0.123481	0.627553	0.844078	-0.30706	0.464058	0.508331	0.337189	0.76169	0.658242	-0.130043	0.335079	0.697945	0.770321
rs3813795	G	0.423072	0.467388	0.365731	-0.365191	0.389433	0.348608	0.604061	0.574602	0.293793	0.0956503	0.26537	0.718517	0.262635
rs56232812	C	0.517662	0.70459	0.462808	0.597461	0.587686	0.309583	-1.30947	0.784549	0.0959135	0.0987386	0.391199	0.800732	0.116751
Post-FVC
rs61870478	T	-0.875036	0.987703	0.376006	-2.8086	0.907214	0.00201971	-1.20112	1.41041	0.394959	-1.79135	0.603817	0.00301012	0.317733
rs74382103	A	-2.18097	1.07262	0.0424563	-1.28929	1.53372	0.400766	-1.12389	1.68377	0.504859	-1.72443	0.779204	0.0268928	0.823302
rs2362396	C	-0.79263	0.820116	0.334187	-1.18585	0.812908	0.144956	-1.53608	1.19036	0.197668	-1.09479	0.519468	0.0350731	0.866873
rs234850	T	-6.73424	2.51691	0.0076612	2.48912	1.31524	0.0587245	2.59731	2.38852	0.27753	-0.316315	2.79052	0.0459985	0.00376343
rs11651379	G	-3.20825	1.68554	0.0574617	-1.12967	1.43862	0.432504	-0.427377	2.36859	0.856905	-1.72809	0.993363	0.0819228	0.536401
rs148661385	C	0.0650066	1.1533	0.955069	1.12494	0.862755	0.192586	2.33105	1.40483	0.0978639	1.05355	0.619937	0.0892336	0.456466
rs9896034	G	2.6551	1.21016	0.028614	-1.5117	1.45695	0.29973	-3.76791	2.01334	0.0620347	-0.642264	1.9111	0.0997069	0.0092249
rs4758490	T	0.743099	0.735088	0.312468	1.22722	0.808334	0.129293	0.0639034	1.13514	0.955135	0.794533	0.490458	0.105236	0.702681
rs11150827	A	-1.33682	0.911246	0.142888	0.0670515	0.795082	0.932809	-1.91857	1.21513	0.115175	-0.809374	0.537337	0.131998	0.303711
rs4340031	C	-1.4317	0.78553	0.0688583	1.52928	0.846583	0.071169	1.48815	1.16678	0.202924	0.451016	1.06123	0.133766	0.0183844
rs112854904	T	4.48284	2.56962	0.0815698	-3.29261	1.52664	0.0312721	1.03118	2.86763	0.719349	0.397398	2.52289	0.146467	0.026028
rs17178177	G	-3.47925	2.17154	0.109632	-0.0426911	1.20167	0.971667	-3.46188	2.20322	0.116935	-1.33313	0.948907	0.160047	0.216161
rs894309	G	-0.955136	1.93144	0.621119	-1.29263	1.68754	0.443874	-3.608	2.8217	0.201783	-1.5616	1.15872	0.177755	0.72254
rs7120726	A	4.16742	1.54795	0.00729422	-0.667306	1.04865	0.524704	-0.530469	1.74936	0.761873	0.920776	1.56721	0.185206	0.027479
rs61870496	C	-0.0974824	0.950486	0.918346	-0.720013	0.808825	0.373587	-1.5929	1.2035	0.186434	-0.694027	0.548334	0.205621	0.621023
rs10766792	G	-2.21649	0.989991	0.0255245	0.978086	0.809481	0.227236	0.966828	1.24853	0.439184	-0.104269	1.08896	0.247081	0.0292266
rs76942646	T	-1.63577	2.14539	0.446084	-0.759928	1.39022	0.584765	-1.93128	2.34261	0.410213	-1.20026	1.04434	0.250432	0.887405
chr11:3655373:G:C	C	-0.0361985	0.926984	0.968864	0.648596	0.736147	0.378503	1.30994	1.17685	0.266362	0.562989	0.517705	0.276829	0.65896
rs10833210	G	-0.643695	0.765466	0.400725	-1.29399	0.819238	0.114552	1.20264	1.13751	0.291054	-0.528316	0.501918	0.292528	0.200707
rs34901764	T	0.901159	0.810177	0.266451	0.170376	0.803726	0.832166	0.474043	1.15484	0.681677	0.521308	0.511554	0.30817	0.813775
chr17:79937646:C:T	T	0.585449	1.39197	0.674203	-2.45255	1.08516	0.024041	1.38908	1.72462	0.421062	-0.771977	0.766621	0.313942	0.0854529
rs28730759	T	0.215869	1.09557	0.843864	-1.0692	1.16088	0.357267	-2.24714	1.78317	0.20836	-0.698666	0.727455	0.336842	0.460062
rs9897790	G	-1.35865	0.795912	0.0883279	0.00605441	0.762613	0.993667	0.281512	1.11974	0.801632	-0.466309	0.494129	0.345324	0.352277
rs7926689	A	-0.0573913	1.25476	0.963534	2.10784	1.01154	0.0374445	-1.56654	1.51899	0.303043	0.657241	0.699135	0.347178	0.104135
rs182004698	G	1.97335	3.00504	0.511636	0.380994	1.86322	0.838021	2.67772	2.78029	0.336095	1.27742	1.376	0.353222	0.763848
rs80351172	T	-1.37334	1.17265	0.241999	-0.0421215	1.69337	0.98016	-0.13124	2.26204	0.953764	-0.81726	0.886873	0.356786	0.768595
rs2856111	T	-0.342966	1.27105	0.787384	0.245024	1.02224	0.81062	2.75755	1.45938	0.0595676	0.643834	0.699204	0.357149	0.240183
rs67004488	G	4.32594	1.91672	0.0243667	-1.20526	1.31917	0.361134	-0.949242	2.36987	0.688975	0.665426	1.83397	0.360446	0.0499954
rs7116562	C	1.29463	0.938388	0.16821	-0.152797	1.32115	0.90795	-0.659936	1.64023	0.687653	0.546751	0.693334	0.430356	0.482686
rs75176166	A	-0.765619	0.808882	0.344263	-0.465436	1.63015	0.77531	0.338863	1.51623	0.823272	-0.511997	0.653767	0.43354	0.813005
rs56214251	G	1.8056	1.67519	0.281531	0.131471	1.52147	0.931158	0.369743	2.26265	0.87028	0.785262	1.00827	0.436085	0.744769
rs12422109	T	2.3036	1.26713	0.0695632	-0.971992	1.49805	0.516598	-0.762898	2.38318	0.749052	0.696887	0.896407	0.436909	0.19948
rs4237787	G	0.644765	0.804498	0.423185	0.360268	0.792803	0.649628	-0.105046	1.1242	0.925602	0.378446	0.504605	0.453264	0.862829
rs61878500	A	-0.563659	1.60874	0.726181	0.335708	0.955677	0.725457	-3.09218	1.7133	0.0718815	-0.495966	0.740849	0.503204	0.217043
rs4556520	C	-1.09548	0.806864	0.175065	-0.335646	0.766436	0.661535	1.2921	1.18037	0.274349	-0.335352	0.502766	0.504763	0.248019
rs7928943	T	-0.218406	1.32827	0.869449	-0.133793	0.886731	0.8801	-1.59694	1.56318	0.307612	-0.421511	0.666988	0.527412	0.706775
rs72848245	G	0.112244	0.888009	0.899458	0.386204	0.793756	0.626687	0.551204	1.18933	0.643297	0.321422	0.52983	0.544082	0.951479
rs57277486	T	-0.00981783	1.45442	0.994616	-1.04485	1.13366	0.356937	0.273187	1.76534	0.877099	-0.464446	0.797651	0.560387	0.765513
rs4255812	G	0.194814	0.871582	0.823208	0.460976	1.18763	0.697993	0.621618	1.37859	0.652307	0.356786	0.626034	0.568736	0.961205
rs10741802	C	0.103392	0.770073	0.89324	0.303509	0.747565	0.684836	0.45254	1.12437	0.68755	0.252047	0.484121	0.602627	0.963773
rs12788104	G	-0.297306	0.736228	0.686485	-0.244667	0.75145	0.744804	-0.137486	1.09362	0.900022	-0.246351	0.473942	0.603208	0.992675
rs11025309	G	-1.45229	1.14515	0.20521	0.933141	0.813806	0.251819	-1.72564	1.29342	0.182933	-0.254328	0.590256	0.666558	0.104482
rs11028289	G	0.463372	1.16777	0.691653	0.307094	0.851311	0.718381	-0.178361	1.35909	0.895658	0.251258	0.613773	0.682271	0.933691
rs163168	C	0.202256	0.786444	0.797129	0.256731	0.891119	0.773333	-1.99058	1.20019	0.0980171	-0.204908	0.52923	0.698621	0.252835
rs4758558	A	-0.350044	0.856365	0.682863	-0.0771379	1.18006	0.947895	-0.169089	1.50441	0.910568	-0.240701	0.629499	0.702187	0.981287
rs141469698	A	-0.2462	0.832181	0.767446	0.24798	0.921506	0.787908	-0.992212	1.2869	0.441171	-0.205432	0.556809	0.712168	0.734079
chr11:1089474:C:G	G	0.531181	0.758138	0.483797	-0.191284	0.846395	0.821251	-1.76966	1.13776	0.120671	-0.181648	0.505837	0.719518	0.242652
rs12221966	C	-2.66638	1.80175	0.139423	0.881921	1.19479	0.460611	-0.695513	1.8609	0.708795	-0.311722	0.877961	0.722551	0.253025
rs3852521	G	0.536969	0.795995	0.500194	0.116852	0.737565	0.874152	-0.409357	1.10128	0.710313	0.170891	0.485585	0.724891	0.780952
rs72850068	G	0.815704	1.30957	0.533597	0.123235	0.927401	0.894315	-2.71272	1.55805	0.0824615	-0.23106	0.680771	0.734302	0.189962
rs11499764	T	-1.19977	1.38241	0.385803	0.773691	0.861195	0.369203	-1.70408	1.35323	0.208691	-0.213087	0.643132	0.740398	0.219116
rs450208	T	0.848256	0.810095	0.295468	-0.756987	0.92887	0.415301	0.280249	1.25729	0.823732	0.17871	0.5492	0.744879	0.426479
rs10834659	G	-0.0841454	0.768681	0.912869	-0.0118026	0.757576	0.987573	-0.575803	1.08204	0.594932	-0.152666	0.482865	0.751876	0.906901
rs6578388	G	-0.509979	1.42849	0.721211	-0.760007	1.06187	0.474335	1.38859	1.6436	0.398717	-0.234629	0.756557	0.756464	0.533311
rs11027462	T	0.615576	0.95177	0.518026	-0.0855031	0.756979	0.910091	-1.58274	1.24612	0.204801	-0.139976	0.535054	0.793622	0.372345
rs11605827	T	1.50592	1.80431	0.404258	-1.00171	1.17708	0.394975	-0.0232374	2.10727	0.991207	-0.21182	0.892958	0.812493	0.505435
rs72847498	C	-2.34331	1.64662	0.155222	1.49873	1.367	0.273196	-0.61866	1.85571	0.739026	-0.202527	0.915031	0.824832	0.193071
rs163183	C	-1.24598	1.18921	0.295175	0.550367	0.870952	0.527594	-0.35979	1.36187	0.791775	-0.136273	0.624443	0.827249	0.467844
rs34336559	C	0.419939	0.843678	0.618842	0.0489572	0.811938	0.951932	-0.45922	1.22762	0.708554	0.100276	0.528123	0.84941	0.837249
rs6421972	T	0.113718	0.855765	0.894329	0.135539	0.862309	0.875135	-0.959178	1.21631	0.43083	-0.0917789	0.543423	0.865883	0.727703
rs148405826	T	0.147657	0.938149	0.874989	0.128469	0.755033	0.864929	-1.07386	1.23192	0.383915	-0.0886006	0.530798	0.867433	0.675125
rs151316	C	0.321883	0.940235	0.732212	-0.5179	0.816846	0.526217	1.02594	1.21861	0.400371	0.0843955	0.550208	0.878092	0.547594
rs143254765	A	1.59181	2.4975	0.524131	-0.304588	1.36742	0.823781	0.279732	2.7626	0.919399	0.156093	1.10019	0.887177	0.800127
rs3829605	C	-0.766217	0.741415	0.301804	0.392012	0.746951	0.599833	0.575339	1.03589	0.578939	-0.0341412	0.469147	0.941987	0.438973
rs7210658	G	-0.474443	0.853187	0.578359	0.591282	0.850306	0.486989	-0.0860259	1.26291	0.945727	0.033124	0.54362	0.951413	0.672434
Post-FEV1/FVC
rs2835918	C	-0.495669	1.29695	0.702463	0.187751	0.534973	0.7257	1.03674	1.09429	0.344025	0.249227	0.450665	0.580249	0.65019
rs858041	T	0.113767	0.339328	0.737538	-0.0556855	0.312486	0.858602	0.198373	0.458473	0.665488	0.057489	0.205485	0.779652	0.881128
rs55778373	A	0.726052	0.956183	0.447959	0.269953	0.677357	0.690321	-1.22898	1.15805	0.289238	0.115971	0.498819	0.816157	0.405027
Abbreviations: A1: Effect allele; Cochran’s Q P: P-value of Cochran’s Q; Coef: Regression coefficient estimate; EAF: Effect allele frequency; FDR-q: False discovery rate (Storey’s q-value); meQTL: Methylation quantitative trait loci; NA: Not available/applicable; P: P-value; SE: Standard error of the regression coeficient estimate; Slope: Regression coefficient estimate for the cis-meQTL analysis…

## Sheet: S9
Table S9. Association results for the prioritized meQTL SNPs in the Pan-UK Biobank
rsID	A1	FVC (code 3062, N=441,316)					Forced vital capacity (FVC), Best measure (code 20151, N=344,267)
		African, Central/South Asian, East Asian, European, and Middle Eastern					European, and Middle Eastern
		EAF	Coef	SE	P	P-heterogeneity	EAF	Coef	SE	P	P-heterogeneity
rs234850	T	0.9949	-0.02638	0.0143	0.06498	0.6346	0.99	-0.04874	0.03323	0.1424	1
rs61870478	T	NA	NA	NA	NA	NA	0.2116	-0.0005674	0.002122	0.7892	0.7117
rs74382103	A	NA	NA	NA	NA	NA	0.01597	0.01521	0.006956	0.02873	0.6814
rs2362396	C	NA	NA	NA	NA	NA	0.2542	-0.0003851	0.001981	0.8459	0.6366
Abbreviations: A1: Effect allele; Coef: Regression coefficient estimate; EAF: Effect allele frequency; NA: Not available/applicable; P: P-value; SE: Standard error of the regression coeficient estimate.

## Sheet: S10
Table S10. Differentially methylated regions by pulmonary function tests.
Trait	Chromosomal regiona	Great annotation (distance to TSS)	min_p	n_probes	z_p	z_sidak_p	Population
Pre-FEV1	chr1:184355218-184355420	C1orf21 (-873)	0.002824	2	9.864e-07	0.001978	MEX
Pre-FEV1	chr1:205561805-205561906	MFSD4 (+23751), ELK4 (+39234)	0.01365	3	4.379e-06	0.01742	PR
Pre-FEV1	chr1:208217999-208218075	CD34 (-133290), PLXNA2 (+199628)	0.001041	3	1.079e-07	0.0005753	MEX
Pre-FEV1	chr1:2467095-2467281	TNFRSF14 (-20617), HES5 (-5504)	4.179e-05	3	1.031e-09	2.248e-06	MEX
Pre-FEV1	chr1:3616497-3616642	SMIM1 (-72782), TP73 (+47486)	0.001072	2	1.164e-07	0.0003253	MEX
Pre-FEV1	chr1:41628021-41628223	SCMH1 (-1018)	0.02552	2	1.278e-05	0.02532	PR
Pre-FEV1	chr1:43250762-43251073	ERMAP (-31884), C1orf50 (+17978)	0.02558	4	1.306e-05	0.01688	PR
Pre-FEV1	chr1:43814763-43815035	CDC20 (-9785), MPL (+11421)	0.0328	3	1.772e-05	0.02606	PR
Pre-FEV1	chr10:77542301-77542585	C10orf11 (-76)	0.007329	9	2.749e-06	0.003916	MEX
Pre-FEV1	chr11:13983704-13984043	FAR1 (+293657), RRAS2 (+396856)	0.003929	9	8.155e-07	0.0009747	PR
Pre-FEV1	chr11:18477152-18477534	LDHAL6A (-88)	0.007132	6	3.709e-06	0.003928	MEX
Pre-FEV1	chr11:64138718-64138839	SLC22A11 (-184319), RPS6KA4 (+12136)	0.008551	3	3.534e-06	0.01177	MEX
Pre-FEV1	chr11:65360122-65360509	KCNK7 (+3151), EHBP1L1 (+16807)	0.001183	5	1.531e-07	0.0001603	MEX
Pre-FEV1	chr11:92702372-92702912	MTNR1B (-244)	0.0005898	8	3.681e-07	0.0002763	PR
Pre-FEV1	chr12:127631197-127631293	NONE	0.0004627	2	3.423e-08	0.0001445	MEX
Pre-FEV1	chr12:131303015-131303247	RIMBP2 (-300721), STX2 (+20608)	0.002856	4	2.038e-05	0.03499	PR
Pre-FEV1	chr12:133179886-133180045	P2RX2 (-15437), FBRSL1 (+113829)	0.01447	3	1.318e-05	0.03304	MEX
Pre-FEV1	chr12:22198363-22198470	CMAS (-691)	0.01366	2	4.68e-06	0.01757	PR
Pre-FEV1	chr12:47219704-47219958	SLC38A4 (-51)	0.015	7	2.074e-05	0.03256	PR
Pre-FEV1	chr12:51236581-51236768	TMPRSS12 (-41)	0.005359	6	1.203e-06	0.002605	PR
Pre-FEV1	chr13:113646731-113646899	F7 (-113306), MCF2L (+23280)	0.03345	2	2.104e-05	0.0495	MEX
Pre-FEV1	chr13:114812779-114813015	GAS6 (-245857), RASA3 (+85189)	0.02129	3	1.187e-05	0.02018	MEX
Pre-FEV1	chr13:114905639-114906016	CDC16 (-94534), RASA3 (-7742)	0.0005965	4	4.065e-08	4.371e-05	PR
Pre-FEV1	chr13:24144256-24144544	SACS (-136559), TNFRSF19 (-9099)	0.002044	4	1.19e-05	0.01661	PR
Pre-FEV1	chr14:106938233-106938589	TMEM121 (+945471)	0.001281	8	1.284e-07	0.0001462	PR
Pre-FEV1	chr14:94291413-94291526	PRIMA1 (-36643), ASB2 (+151667)	0.005572	2	1.662e-06	0.005944	MEX
Pre-FEV1	chr14:95786620-95786801	CLMN (-468)	0.01524	3	6.581e-06	0.01463	PR
Pre-FEV1	chr14:95826569-95826997	CLMN (-40540), SYNE3 (+115390)	0.0005898	5	2.535e-08	2.401e-05	PR
Pre-FEV1	chr15:89312794-89313182	ACAN (-33686), ISG20 (+131014)	0.01366	6	7.462e-06	0.007765	PR
Pre-FEV1	chr16:82044956-82045222	SDR42E1 (+4)	0.001911	7	2.365e-06	0.003597	MEX
Pre-FEV1	chr17:38935845-38936092	KRT26 (-7555), KRT27 (+2817)	0.03877	4	2.306e-05	0.03714	PR
Pre-FEV1	chr17:40489512-40489785	STAT5A (+50084), STAT3 (+50937)	0.02695	5	1.65e-05	0.0242	MEX
Pre-FEV1	chr17:40822423-40822653	PLEKHH3 (+6431), TUBG2 (+11215)	0.001477	3	6.369e-07	0.001122	MEX
Pre-FEV1	chr17:46719576-46719761	HOXB9 (-15830), PRAC1 (+80215)	0.001908	2	1.876e-06	0.004101	PR
Pre-FEV1	chr17:55962521-55962841	MRPS23 (-35264), VEZF1 (+102832)	0.005685	4	6.101e-06	0.007699	MEX
Pre-FEV1	chr19:10221906-10222175	P2RY11 (-173)	0.0001731	3	5.21e-08	7.85e-05	PR
Pre-FEV1	chr19:12758715-12759156	MAN2B1 (+18620), ZNF791 (+37204)	1.362e-06	5	4.712e-12	4.332e-09	MEX
Pre-FEV1	chr19:18549688-18549723	ISYNA1 (-595)	0.007585	2	2.002e-06	0.02292	PR
Pre-FEV1	chr19:21860820-21861136	ZNF100 (+89452), ZNF429 (+172612)	0.0184	3	9.922e-06	0.01265	MEX
Pre-FEV1	chr19:37825387-37825679	HKR1 (-47)	0.007942	4	2.287e-05	0.03126	PR
Pre-FEV1	chr19:38713241-38713373	DPF1 (+1583), SIPA1L3 (+315439)	0.0002495	3	1.353e-08	4.156e-05	MEX
Pre-FEV1	chr19:42440000-42440198	RABAC1 (+23443), ARHGEF1 (+51584)	0.001563	4	1.697e-07	0.0003475	PR
Pre-FEV1	chr19:45720770-45721076	EXOC3L2 (+16546), BLOC1S3 (+38920)	0.02225	4	1.29e-05	0.01694	MEX
Pre-FEV1	chr19:45737602-45738115	EXOC3L2 (-390)	0.001183	7	1.69e-07	0.0001336	MEX
Pre-FEV1	chr19:50666237-50666552	IZUMO2 (+57)	0.0005898	5	2.619e-08	3.37e-05	PR
Pre-FEV1	chr19:52391077-52391480	ZNF577 (-75)	0.003173	11	1.524e-06	0.001531	PR
Pre-FEV1	chr19:56002239-56002446	SSC5D (+2409), SBK2 (+46113)	0.00555	3	1.287e-06	0.002518	PR
Pre-FEV1	chr19:59092611-59092692	MZF1 (-7710)	0.007132	2	2.428e-06	0.01208	MEX
Pre-FEV1	chr2:105275612-105275920	POU3F3 (-196203)	0.007985	4	8.777e-06	0.01149	PR
Pre-FEV1	chr2:25390384-25390540	POMC (+1310), EFR3B (+125463)	0.01068	4	5.03e-06	0.01299	MEX
Pre-FEV1	chr2:98340424-98340655	ZAP70 (+10517), TMEM131 (+271814)	0.001279	3	5.512e-06	0.009626	PR
Pre-FEV1	chr20:61446961-61447581	COL9A3 (-1143)	0.001298	15	7.479e-07	0.0004889	MEX
	chr21:30565635-30565706	BACH1 (-106066), MAP3K7CL (+112798)	0.005703	3	1.415e-06	0.008048	PR
Pre-FEV1	chr21:33984630-33984905	ENSG00000265590 (-177), C21orf59 (+408)	0.005572	7	1.677e-06	0.002469	MEX
	chr22:20019673-20019887	DGCR8 (-47975), TANGO2 (+11149)	0.015	3	6.234e-06	0.01174	PR
Pre-FEV1	chr22:36806184-36806655	MYH9 (-22357), TXN2 (+71657)	0.002462	5	1.22e-06	0.001049	MEX
Pre-FEV1	chr3:196065188-196065688	ENSG00000273331 (-194), TM4SF19 (-179)	0.0001731	10	1.002e-07	8.122e-05	PR
Pre-FEV1	chr3:46939977-46940439	NBEAL2 (-80965), PTH1R (+15361)	0.001142	5	1.472e-07	0.0001292	MEX
Pre-FEV1	chr4:25033125-25033206	LGI2 (-665)	0.003923	3	9.866e-07	0.004925	MEX
Pre-FEV1	chr4:25090197-25090491	LGI2 (-57843), SEPSECS (+71720)	0.002481	3	5.447e-07	0.0007507	MEX
Pre-FEV1	chr5:110062383-110062729	TMEM232 (-190)	0.003929	5	8.425e-07	0.0009866	PR
Pre-FEV1	chr5:16737971-16738125	FAM134B (-120881), MYO10 (+198324)	0.007938	4	3.054e-06	0.008005	MEX
Pre-FEV1	chr5:171057071-171057339	SMIM23 (-155671), FGF18 (+210545)	0.008346	5	3.356e-06	0.005064	MEX
Pre-FEV1	chr5:179621620-179621734	RASGEF1C (-56328), MAPK9 (+97422)	0.02453	2	1.192e-05	0.04148	PR
Pre-FEV1	chr5:78407417-78407683	BHMT (-52)	0.01632	7	8.536e-06	0.01292	MEX
Pre-FEV1	chr6:1394985-1395278	FOXC1 (-215549), FOXF2 (+5063)	0.00888	4	3.986e-06	0.0055	MEX
Pre-FEV1	chr6:147124880-147124996	STXBP5 (-400731), ADGB (+204837)	0.0005965	6	3.826e-08	0.0001337	PR
Pre-FEV1	chr6:156718176-156718546	NOX3 (-941324), ARID1B (-380702)	0.001911	5	3.923e-07	0.0004297	MEX
Pre-FEV1	chr6:160023580-160024144	SOD2 (+90498), FNDC1 (+433433)	4.986e-07	6	2.509e-14	1.803e-11	PR
Pre-FEV1	chr6:30094959-30095570	TRIM31 (-14382), TRIM40 (-9522)	0.0001169	22	1.961e-08	1.301e-05	MEX
Pre-FEV1	chr6:31650849-31651249	LY6G5C (-2895)	0.001677	10	1.172e-05	0.01181	PR
Pre-FEV1	chr6:31650849-31651362	LY6G5C (-2952)	0.0003833	14	3.532e-08	2.791e-05	MEX
Pre-FEV1	chr6:32121224-32121566	PRRT1 (-1666), PPT2 (+95)	0.002048	14	6.37e-08	7.55e-05	MEX
Pre-FEV1	chr6:32847376-32847845	PSMB9 (+25673), HLA-DMB (+61236)	0.01448	18	6.371e-06	0.005492	PR
Pre-FEV1	chr6:33560952-33561264	ITPR3 (-27034), GGNBP1 (+9593)	0.008561	7	7.393e-06	0.009559	MEX
Pre-FEV1	chr6:34499313-34499504	PACSIN1 (+16745), SPDEF (+24682)	0.01366	4	4.647e-06	0.009813	PR
Pre-FEV1	chr7:116139321-116139628	CAV2 (+31)	0.00132	7	3.634e-07	0.0004797	MEX
Pre-FEV1	chr7:128530794-128531106	IRF5 (-47044), ATP6V1F (+27992)	0.01628	3	2.343e-05	0.02998	MEX
Pre-FEV1	chr7:151493628-151493820	RHEB (-276714), PRKAG2 (+80486)	0.02505	3	1.241e-05	0.02587	PR
Pre-FEV1	chr7:156400710-156400990	SHH (-795883), C7orf13 (+32498)	0.007656	4	2.151e-06	0.003109	PR
Pre-FEV1	chr7:2152624-2152821	MAD1L1 (+120155), ELFN1 (+424968)	0.001279	3	1.01e-07	0.0002077	PR
Pre-FEV1	chr7:27285562-27285831	EVX1 (+3533), HIBADH (+416917)	0.0145	2	7.228e-06	0.01083	MEX
Pre-FEV1	chr7:4885520-4885643	PAPOLB (+16043), AP5Z1 (+70329)	3.627e-05	3	6.263e-10	2.064e-06	MEX
Pre-FEV1	chr7:55432401-55432692	LANCL2 (-594)	0.01996	3	1.093e-05	0.01511	MEX
Pre-FEV1	chr7:99195787-99195819	ZSCAN25 (-18768), ZNF655 (+39355)	0.002824	2	6.621e-07	0.008352	MEX
Pre-FEV1	chr8:144631767-144631915	GSDMD (-3536)	0.005829	4	1.481e-06	0.004049	PR
Pre-FEV1	chr8:144654886-144655030	MROH6 (+183)	0.01166	4	3.622e-06	0.01014	PR
Pre-FEV1	chr8:70906995-70907139	SLCO5A1 (-159768), PRDM14 (+76495)	0.0003329	3	5.747e-09	1.618e-05	PR
Pre-FEV1	chr9:127249561-127249749	NR5A1 (+20054), GPR144 (+36232)	0.02988	2	1.843e-05	0.03896	MEX
Pre-FVC	chr1:147737015-147737207	NBPF24 (-137562), PPIAL4A (+218308)	0.01334	4	8.108e-06	0.01697	PR
Pre-FVC	chr1:156616553-156616855	BCAN (+4964), NES (+30485)	0.03244	5	3.068e-05	0.04035	PR
Pre-FVC	chr1:165204744-165205003	LMX1A (+121078), PBX1 (+676002)	0.03286	6	1.922e-05	0.02964	PR
Pre-FVC	chr1:17085862-17086071	CROCC (-162478), NBPF1 (-145985)	0.02021	2	1.421e-05	0.02719	PR
Pre-FVC	chr1:182026509-182026795	ZNF648 (+4195), CACNA1E (+573771)	0.001145	2	8.92e-07	0.001264	PR
Pre-FVC	chr1:228785986-228786295	RHOU (-84683), RNF187 (+111379)	0.03584	3	2.185e-05	0.02825	MEX
Pre-FVC	chr1:2383437-2383687	PEX10 (-39593), PLCH2 (-15336)	0.02898	4	2.582e-05	0.041	PR
Pre-FVC	chr1:2467095-2467281	TNFRSF14 (-20617), HES5 (-5504)	0.0001971	3	9.241e-09	2.014e-05	MEX
Pre-FVC	chr1:26233331-26233709	STMN1 (-563)	0.001894	10	4.115e-07	0.0004412	MEX
Pre-FVC	chr1:3590919-3591248	SMIM1 (-98268), TP73 (+22000)	0.04499	2	3.285e-05	0.03967	MEX
Pre-FVC	chr1:3616497-3616642	SMIM1 (-72782), TP73 (+47486)	0.00164	2	2.103e-07	0.0005879	MEX
Pre-FVC	chr1:3624053-3624292	SMIM1 (-65179), TP73 (+55089)	0.004519	2	8.473e-07	0.001436	MEX
Pre-FVC	chr1:3774826-3775105	CEP104 (-1203), DFFB (+1121)	0.01659	5	1.124e-05	0.0162	MEX
Pre-FVC	chr1:41981734-41982027	EDN2 (-31539), HIVEP3 (+402288)	0.0006902	5	1.277e-07	0.0001766	PR
Pre-FVC	chr1:44883136-44883362	RNF220 (+12383), TMEM53 (+256978)	0.02064	3	1.497e-05	0.02649	PR
Pre-FVC	chr1:68512649-68513063	GNG12 (-213706), DIRAS3 (+4458)	0.004127	7	3.017e-06	0.00295	MEX
Pre-FVC	chr1:79472281-79472558	ELTD1 (-17)	0.02898	8	2.645e-05	0.03796	PR
Pre-FVC	chr1:86081442-86081713	CYR61 (+35134), ZNHIT6 (+92523)	0.004285	4	1.83e-06	0.002733	PR
Pre-FVC	chr1:8874983-8875053	RERE (+2506), SLC45A1 (+497132)	0.0162	2	7.4e-06	0.04195	MEX
Pre-FVC	chr10:105344746-105344807	NEURL1 (+91041), SH3PXD2A (+270387)	0.002017	3	5.643e-07	0.003743	PR
Pre-FVC	chr10:110225899-110226387	NONE	0.00189	4	6.122e-07	0.0005084	PR
Pre-FVC	chr10:124597715-124597765	C10orf120 (-138402), CUZD1 (+12569)	0.0009071	2	9.174e-08	0.0007435	MEX
Pre-FVC	chr10:64578918-64579140	EGR2 (-2914)	7.403e-05	3	2.373e-09	4.333e-06	MEX
Pre-FVC	chr10:88728072-88728361	ADIRF (+268)	3.186e-05	5	1.189e-07	0.0001667	PR
Pre-FVC	chr11:18477152-18477680	LDHAL6A (-15)	3.583e-10	7	1.734e-15	1.364e-12	MEX
Pre-FVC	chr11:3253580-3253896	MRGPRE (-122)	0.0002182	6	3.01e-07	0.0003861	PR
Pre-FVC	chr11:71259250-71259581	KRTAP5-9 (-50)	0.01484	4	6.187e-06	0.007549	MEX
Pre-FVC	chr11:92702372-92702912	MTNR1B (-244)	0.002795	8	1.194e-06	0.0008961	PR
Pre-FVC	chr12:39836147-39836285	KIF21A (+572)	0.007619	2	2.105e-06	0.006164	MEX
Pre-FVC	chr12:41582016-41582362	PDZRN4 (-61)	0.01295	5	5.578e-06	0.006513	MEX
Pre-FVC	chr12:5153946-5154148	KCNA5 (+962)	0.01754	2	1.612e-05	0.03184	PR
Pre-FVC	chr12:54446018-54446576	ENSG00000273266 (-1364), HOXC4 (-1364)	3.186e-05	10	2.984e-09	2.168e-06	PR
Pre-FVC	chr12:5620970-5621261	NTF3 (+79837), ANO2 (+434282)	0.02364	4	3.184e-05	0.04338	MEX
Pre-FVC	chr12:57569767-57569940	NXPH4 (-40724), LRP1 (+47572)	0.004887	4	9.765e-07	0.002285	MEX
Pre-FVC	chr13:114812779-114813015	GAS6 (-245857), RASA3 (+85189)	0.0006132	3	5.596e-08	9.612e-05	MEX
Pre-FVC	chr13:51640141-51640442	FAM124A (-156215), RNASEH2B (+156478)	0.00877	5	2.639e-05	0.03491	PR
Pre-FVC	chr13:91827285-91827600	GPC5 (-223486)	0.0162	3	7.314e-06	0.009368	MEX
Pre-FVC	chr14:95786620-95786801	CLMN (-468)	0.002049	3	6.217e-07	0.001391	PR
Pre-FVC	chr14:95826569-95826997	CLMN (-40540), SYNE3 (+115390)	0.002408	5	8.934e-07	0.0008458	PR
Pre-FVC	chr14:95837800-95837929	CLMN (-51622), SYNE3 (+104308)	0.002408	3	8.554e-07	0.002684	PR
Pre-FVC	chr15:25068563-25068790	SNRPN (-117)	0.00712	7	1.933e-06	0.003445	MEX
Pre-FVC	chr15:25093243-25093521	ENSG00000273173 (-106753), SNRPN (+24588)	0.02109	4	1.072e-05	0.01552	MEX
Pre-FVC	chr15:68098944-68099144	SKOR1 (-12998), MAP2K5 (+263997)	0.0162	4	7.513e-06	0.01511	MEX
Pre-FVC	chr15:69222987-69223018	SPESP1 (+164)	0.005745	2	1.318e-06	0.01709	MEX
Pre-FVC	chr15:79164540-79164806	MORF4L1 (-483)	0.004127	3	7.536e-07	0.001148	MEX
Pre-FVC	chr15:84115432-84115529	SH3GL3 (-499)	0.0009071	3	8.787e-08	0.0003671	MEX
Pre-FVC	chr16:31159557-31159854	PRSS8 (-12623), PRSS36 (+1709)	0.03808	4	3.187e-05	0.04257	MEX
Pre-FVC	chr16:50913891-50914024	CYLD (+137287), SALL1 (+271228)	0.00189	3	4.943e-07	0.001505	PR
Pre-FVC	chr16:8806358-8807043	ABAT (-125)	7.273e-08	13	4.971e-12	2.942e-09	MEX
Pre-FVC	chr16:90172730-90173019	PRDM7 (-30537)	0.01349	3	8.483e-06	0.01183	PR
Pre-FVC	chr17:2951665-2951736	OR1D5 (+15200), RAP1GAP2 (+251969)	0.01203	4	4.282e-06	0.02415	MEX
Pre-FVC	chr17:45855552-45855879	OSBPL7 (+43420), TBX21 (+45106)	0.00189	3	5.081e-07	0.0006297	PR
Pre-FVC	chr17:46114573-46114811	COPZ2 (+447)	0.02918	5	2.706e-05	0.04504	PR
Pre-FVC	chr17:55962521-55962841	MRPS23 (-35264), VEZF1 (+102832)	0.0006096	4	1.1e-07	0.0001394	MEX
Pre-FVC	chr17:7348315-7348490	CHRNB1 (+23)	0.0259	8	2.134e-05	0.04824	PR
Pre-FVC	chr18:23713406-23713657	PSMA8 (-309)	0.04411	3	2.486e-05	0.03935	MEX
Pre-FVC	chr19:10221906-10222175	P2RY11 (-173)	0.004285	3	2.011e-05	0.02984	PR
Pre-FVC	chr19:12759033-12759156	MAN2B1 (+18461), ZNF791 (+37363)	0.006191	4	2.672e-06	0.008767	MEX
Pre-FVC	chr19:50666237-50666552	IZUMO2 (+57)	0.002304	5	7.614e-07	0.0009794	PR
Pre-FVC	chr19:52391077-52391605	ZNF577 (-137)	5.179e-05	12	6.242e-09	4.792e-06	PR
Pre-FVC	chr19:55660513-55660620	TNNT1 (+155)	3.186e-05	4	1.643e-09	6.223e-06	PR
Pre-FVC	chr19:56002239-56002446	SSC5D (+2409), SBK2 (+46113)	3.186e-05	3	1.016e-09	1.989e-06	PR
Pre-FVC	chr19:59092611-59092692	MZF1 (-7710)	0.01748	2	8.324e-06	0.0408	MEX
Pre-FVC	chr19:728094-728385	MISP (-22886), PALM (+19139)	0.004285	3	1.821e-06	0.002533	PR
Pre-FVC	chr2:131673893-131674221	ARHGEF4 (-167)	0.0005547	6	3.361e-07	0.0004153	PR
Pre-FVC	chr2:131797437-131797972	FAM168B (+53296), ARHGEF4 (+123481)	0.0005469	4	1.141e-07	8.642e-05	PR
Pre-FVC	chr2:175206965-175207244	SP9 (+7431), CIR1 (+53338)	0.004791	2	2.092e-06	0.003035	PR
Pre-FVC	chr2:21266946-21267212	APOB (-134)	0.01203	8	9.963e-06	0.01507	MEX
Pre-FVC	chr2:23886099-23886357	ATAD2B (+263756), KLHL29 (+278140)	0.01989	3	1.384e-05	0.02151	PR
Pre-FVC	chr2:31805914-31806352	XDH (-168552), MEMO1 (+429493)	0.0005585	7	3.615e-07	0.0003345	PR
Pre-FVC	chr2:558182-558315	FAM150B (-269953), TMEM18 (+119190)	0.005186	3	1.113e-06	0.003387	MEX
Pre-FVC	chr2:72079275-72079609	CYP26B1 (+295725), DYSF (+385610)	0.003794	6	1.62e-06	0.001964	PR
Pre-FVC	chr20:13975852-13976403	SEL1L2 (-4866), MACROD2 (+113)	0.01334	9	8.595e-06	0.006303	PR
Pre-FVC	chr20:30225516-30225851	COX4I2 (-7)	0.002017	7	6.211e-07	0.0007513	PR
Pre-FVC	chr20:3145177-3145745	FASTKD5 (-4918), UBOX5 (-4619)	3.186e-05	5	5.868e-11	4.188e-08	PR
Pre-FVC	chr20:44838775-44838981	CDH22 (+41456), CD40 (+91967)	0.02587	2	2.074e-05	0.03999	PR
Pre-FVC	chr20:61446961-61447276	COL9A3 (-1295)	0.001731	9	1.45e-06	0.001864	MEX
Pre-FVC	chr22:40082172-40082521	GRAP2 (-214739), CACNA1I (+115589)	0.01727	3	2.029e-05	0.02329	PR
Pre-FVC	chr3:170136158-170136485	CLDN11 (-331)	0.0004624	6	7.3e-08	9.049e-05	PR
Pre-FVC	chr3:35706037-35706161	STAC (-715737), ARPP21 (+24221)	0.01203	3	4.47e-06	0.01451	MEX
Pre-FVC	chr3:42977844-42978180	KRBOX1 (-342), ENSG00000273291 (-339)	0.0117	6	6.777e-06	0.008143	PR
Pre-FVC	chr3:66633254-66633408	KBTBD8 (-415400), LRIG1 (-81975)	0.02611	3	1.501e-05	0.03874	MEX
Pre-FVC	chr5:172750449-172750611	NKX2-5 (-88170), STC2 (+5976)	0.01438	2	9.257e-06	0.0229	PR
Pre-FVC	chr5:3606488-3606795	IRX1 (+10474)	0.002408	3	8.414e-07	0.00111	PR
Pre-FVC	chr5:52096640-52096811	ITGA2 (-188430), PELO (+12952)	0.00211	2	6.51e-07	0.001542	PR
Pre-FVC	chr6:20032626-20032841	MBOAT1 (+179896), ID4 (+195117)	0.001768	3	4.449e-07	0.0008385	PR
Pre-FVC	chr6:27570441-27570548	ZNF184 (-129598), HIST1H2BL (+205214)	0.002017	3	5.766e-07	0.002182	PR
Pre-FVC	chr6:28446793-28447115	ZSCAN23 (-35710), GPX6 (+36616)	0.008674	5	4.303e-06	0.005403	PR
Pre-FVC	chr6:28565402-28565626	SCAND3 (-10402), TRIM27 (+326252)	0.02751	2	2.287e-05	0.04054	PR
Pre-FVC	chr6:28911758-28912166	TRIM27 (-20196), ZNF311 (+61075)	0.008945	9	2.873e-06	0.00285	MEX
Pre-FVC	chr6:31650849-31651291	LY6G5C (-2916)	0.004127	13	1.051e-06	0.0009634	MEX
Pre-FVC	chr6:32121203-32121566	PRRT1 (-1656), PPT2 (+85)	0.00026	15	3.241e-10	3.619e-07	MEX
Pre-FVC	chr6:32847376-32847845	PSMB9 (+25673), HLA-DMB (+61236)	3.186e-05	18	3.06e-09	2.645e-06	PR
Pre-FVC	chr6:33384379-33384537	SYNGAP1 (-3483), CUTA (+1636)	0.02323	5	1.26e-05	0.0318	MEX
Pre-FVC	chr6:72130431-72131020	RIMS1 (-466001), OGFRL1 (+132220)	5.05e-05	8	2.418e-07	0.0001664	PR
Pre-FVC	chr7:149120621-149120687	ZNF777 (+37560), ZNF783 (+161392)	0.004127	2	7.454e-07	0.004568	MEX
Pre-FVC	chr7:155255121-155255369	EN2 (+4421), CNPY1 (+71312)	0.01203	4	4.215e-06	0.006866	MEX
Pre-FVC	chr7:27183590-27184521	HOXA5 (-769)	0.0002182	26	7.876e-09	3.429e-06	PR
Pre-FVC	chr7:27281314-27281465	EVX1 (-774)	0.04548	4	3.487e-06	0.009318	PR
Pre-FVC	chr7:4885520-4885643	PAPOLB (+16043), AP5Z1 (+70329)	0.005243	3	1.177e-06	0.003872	MEX
Pre-FVC	chr7:4901448-4901798	PAPOLB (+2)	0.0101	6	1.374e-05	0.01578	PR
Pre-FVC	chr8:1113290-1113432	TDRP (-617580), DLGAP2 (-336171)	0.006462	2	1.594e-06	0.004539	MEX
Pre-FVC	chr8:144631523-144631915	GSDMD (-3658)	1.033e-06	5	1.527e-11	1.579e-08	PR
Pre-FVC	chr8:144654886-144655030	MROH6 (+183)	0.002478	4	9.104e-07	0.00256	PR
Pre-FVC	chr8:38964857-38965252	ADAM32 (-113)	0.0004624	7	2.588e-05	0.02621	PR
Pre-FVC	chr8:70906735-70907139	SLCO5A1 (-159638), PRDM14 (+76625)	3.186e-05	4	9.45e-08	9.481e-05	PR
Pre-FEV1/FVC	chr1:106623545-106623967	PRMT6 (-975545)	0.003836	4	2.38e-06	0.002283	MEX
Pre-FEV1/FVC	chr1:11907985-11908347	NPPA (-326)	0.000357	5	3.144e-08	3.521e-05	PR
Pre-FEV1/FVC	chr1:1289805-1290092	DVL1 (-5457), MXRA8 (+3966)	0.004864	3	1.422e-05	0.01988	MEX
Pre-FEV1/FVC	chr1:146548468-146548657	PRKAB2 (+95560), NBPF12 (+174507)	0.01216	2	3.691e-06	0.007884	PR
Pre-FEV1/FVC	chr1:153762243-153762564	SLC27A3 (+14636), GATAD2B (+133047)	0.009938	4	7.133e-06	0.008967	MEX
Pre-FEV1/FVC	chr1:17531432-17531661	PADI1 (-74)	0.007044	2	4.275e-06	0.007538	MEX
Pre-FEV1/FVC	chr1:228785986-228786295	RHOU (-84683), RNF187 (+111379)	7.071e-05	3	6.452e-09	8.464e-06	MEX
Pre-FEV1/FVC	chr1:26233331-26233709	STMN1 (-563)	1.374e-05	10	9.163e-10	9.826e-07	MEX
Pre-FEV1/FVC	chr1:26488711-26488988	ZNF593 (-7512), PDIK1L (+50522)	0.01636	3	1.577e-05	0.02282	MEX
Pre-FEV1/FVC	chr1:27687231-27687695	MAP3K6 (+5920), SYTL1 (+16099)	0.0004786	3	4.125e-07	0.0003604	MEX
Pre-FEV1/FVC	chr1:6341139-6341327	GPR153 (-20198), ACOT7 (+104640)	0.004362	3	7.638e-07	0.001646	PR
Pre-FEV1/FVC	chr1:6664102-6664268	KLHL21 (-1256)	0.00806	3	5.31e-06	0.01288	MEX
Pre-FEV1/FVC	chr1:7022040-7022284	VAMP3 (-809167), CAMTA1 (+176778)	0.03251	4	1.268e-05	0.02084	PR
Pre-FEV1/FVC	chr10:56560944-56561134	PCDH15 (+12)	0.01809	4	6.161e-06	0.01306	PR
Pre-FEV1/FVC	chr10:64578918-64579140	EGR2 (-2914)	0.01915	3	2.242e-05	0.0401	MEX
Pre-FEV1/FVC	chr10:66813743-66814060	NONE	0.002069	2	7.553e-07	0.0009654	MEX
Pre-FEV1/FVC	chr11:118781514-118781978	BCL9L (-133)	0.0005282	9	1.487e-07	0.0001299	MEX
Pre-FEV1/FVC	chr11:130185383-130185670	ZBTB44 (-946)	0.02505	3	3.412e-05	0.04705	MEX
Pre-FEV1/FVC	chr11:1331496-1331736	TOLLIP (-764)	0.001111	2	7.187e-06	0.01206	MEX
Pre-FEV1/FVC	chr11:32449253-32450486	WT1 (+7306), RCN1 (+337420)	0.002928	8	2.027e-11	6.663e-09	MEX
Pre-FEV1/FVC	chr11:32452369-32452839	WT1 (+4572), RCN1 (+340154)	0.002069	6	8.12e-06	0.006979	MEX
Pre-FEV1/FVC	chr11:32454717-32455025	WT1 (+2305), RCN1 (+342421)	0.003581	7	1.648e-06	0.002166	MEX
Pre-FEV1/FVC	chr11:4414915-4415245	TRIM21 (-154)	0.006777	4	1.487e-06	0.001825	PR
Pre-FEV1/FVC	chr11:66838933-66839191	KDM2A (-48096), RHOD (+14773)	0.009887	4	6.683e-06	0.01045	PR
Pre-FEV1/FVC	chr11:69451114-69451412	CCND1 (-4592)	0.001111	2	3.153e-07	0.0004288	MEX
Pre-FEV1/FVC	chr11:76380920-76381236	LRRC32 (-34)	0.001567	8	5.199e-07	0.0006667	MEX
Pre-FEV1/FVC	chr11:77734205-77734490	KCTD14 (-8)	0.01905	4	6.717e-06	0.009508	PR
Pre-FEV1/FVC	chr12:10095901-10096112	CLEC2A (-11027), CLEC12A (-7908)	0.0001697	3	2.847e-08	5.469e-05	MEX
Pre-FEV1/FVC	chr12:102036139-102036563	CHPT1 (-55054), MYBPC1 (+47604)	0.0007006	5	2.016e-07	0.0001927	MEX
Pre-FEV1/FVC	chr12:122235168-122235309	RHOF (-3071)	0.007833	3	4.986e-06	0.01423	MEX
Pre-FEV1/FVC	chr12:126346040-126346509	TMEM132B (+535113)	0.001751	4	7.785e-07	0.0006726	MEX
Pre-FEV1/FVC	chr12:14720725-14721092	PLBD1 (+374)	4.194e-05	8	6.494e-08	7.172e-05	MEX
Pre-FEV1/FVC	chr12:1675968-1676077	FBXL14 (+27308), ERC1 (+575619)	0.004105	2	2.066e-06	0.007654	MEX
Pre-FEV1/FVC	chr12:34260736-34261116	ALG10 (+85710)	0.001391	3	4.945e-07	0.0005273	MEX
Pre-FEV1/FVC	chr13:111297399-111297551	CARKD (+29467), CARS2 (+61029)	0.00806	3	5.262e-06	0.01393	MEX
Pre-FEV1/FVC	chr13:31506684-31506963	MEDAG (+26496), HSPH1 (+229240)	0.003014	7	6.658e-06	0.009627	MEX
Pre-FEV1/FVC	chr13:52436046-52436281	CCDC70 (+47)	0.007072	2	4.449e-06	0.007646	MEX
Pre-FEV1/FVC	chr15:62516324-62516670	TLN2 (-337067), C2CD4B (-59015)	0.0006461	4	5.656e-07	0.0006624	MEX
Pre-FEV1/FVC	chr15:68924113-68924220	CORO2B (+52594), ANP32A (+189067)	0.003581	3	1.658e-06	0.006261	MEX
Pre-FEV1/FVC	chr15:79164540-79164806	MORF4L1 (-483)	0.003321	3	1.45e-06	0.002207	MEX
Pre-FEV1/FVC	chr15:84115432-84115529	SH3GL3 (-499)	0.002928	3	1.157e-06	0.004823	MEX
Pre-FEV1/FVC	chr16:2203007-2203176	TRAF7 (-2674)	0.00115	2	3.318e-07	0.0007955	MEX
Pre-FEV1/FVC	chr16:23724427-23724901	ERN2 (+157)	0.0001013	7	9.807e-10	8.387e-07	MEX
Pre-FEV1/FVC	chr16:28943018-28943288	CD19 (-107)	0.01717	5	1.809e-05	0.0268	MEX
Pre-FEV1/FVC	chr16:3114947-3115552	IL32 (-135)	0.0004005	6	3.856e-08	2.584e-05	PR
Pre-FEV1/FVC	chr16:89168370-89168599	CDH15 (-69690), ACSF3 (+8268)	0.005022	3	2.8e-06	0.004945	MEX
Pre-FEV1/FVC	chr17:39019723-39019978	KRT10 (-41004), KRT12 (+3611)	0.01595	3	1.452e-05	0.02282	MEX
Pre-FEV1/FVC	chr17:55828037-55828107	CCDC182 (-5399), MRPS23 (+99345)	0.002828	3	4.676e-07	0.002704	PR
Pre-FEV1/FVC	chr17:75318654-75318882	TNRC6C (-682369), SEPT9 (+41276)	0.004641	3	2.394e-06	0.004247	MEX
Pre-FEV1/FVC	chr18:21270347-21270554	CABYR (-448491), LAMA3 (+1044)	0.01717	2	1.774e-05	0.03415	MEX
Pre-FEV1/FVC	chr18:23713406-23714084	PSMA8 (-96)	4.998e-05	10	2.178e-08	1.302e-05	MEX
Pre-FEV1/FVC	chr19:12624564-12625049	ZNF709 (-29164), ZNF564 (+37536)	0.01093	8	9.205e-06	0.007664	MEX
Pre-FEV1/FVC	chr19:1851749-1851995	REXO1 (-3420)	0.04418	3	2.06e-05	0.03338	PR
Pre-FEV1/FVC	chr19:1851749-1851995	REXO1 (-3420)	0.009438	3	6.61e-06	0.01083	MEX
Pre-FEV1/FVC	chr19:57742111-57742444	AURKC (-153)	2.798e-05	8	4.833e-10	5.884e-07	PR
Pre-FEV1/FVC	chr19:57742111-57742444	AURKC (-153)	0.003581	8	1.697e-06	0.002064	MEX
Pre-FEV1/FVC	chr19:7967912-7967946	MAP2K7 (-847)	0.008848	2	2.4e-06	0.02821	PR
Pre-FEV1/FVC	chr2:159651812-159652019	DAPL1 (+87)	0.01609	3	1.497e-05	0.0289	MEX
Pre-FEV1/FVC	chr2:164204751-164205343	KCNH7 (-509919), FIGN (+387470)	0.002928	6	1.749e-06	0.001197	MEX
Pre-FEV1/FVC	chr2:21266726-21267212	APOB (-24)	0.0006622	9	1.3e-06	0.001084	MEX
Pre-FEV1/FVC	chr2:38300585-38300885	CYP1B1 (+2588), RMDN2 (+123129)	0.01509	3	1.629e-05	0.02178	MEX
Pre-FEV1/FVC	chr2:47054832-47055138	MCFD2 (+87934), SOCS5 (+128894)	0.008138	3	5.498e-06	0.007257	MEX
Pre-FEV1/FVC	chr20:23015623-23015936	SSTR4 (-277)	0.02505	6	3.462e-05	0.04385	MEX
Pre-FEV1/FVC	chr20:2308706-2308988	TGM6 (-52707), TGM3 (+32200)	0.01636	4	1.585e-05	0.02253	MEX
Pre-FEV1/FVC	chr20:35233379-35233582	C20orf24 (-744)	0.01261	3	1.005e-05	0.01987	MEX
Pre-FEV1/FVC	chr21:30565635-30565706	BACH1 (-106066), MAP3K7CL (+112798)	0.0002619	3	1.809e-08	0.0001033	PR
Pre-FEV1/FVC	chr21:35831870-35832180	ENSG00000243627 (-35761), KCNE1 (+51588)	8.778e-05	9	1.236e-08	1.616e-05	MEX
Pre-FEV1/FVC	chr22:17640811-17640972	CECR5 (-725)	0.001883	2	6.688e-07	0.001683	MEX
Pre-FEV1/FVC	chr22:30476088-30476525	HORMAD2 (+144)	3.701e-05	11	4.217e-09	3.911e-06	PR
Pre-FEV1/FVC	chr22:35934863-35934952	RASD2 (-2007)	0.01032	2	7.588e-06	0.03397	MEX
Pre-FEV1/FVC	chr22:39712955-39713086	PDGFB (-72265), RPL3 (+2755)	0.002756	6	3.46e-07	0.00107	PR
Pre-FEV1/FVC	chr22:42078216-42078567	NHP2L1 (+6493), XRCC6 (+61038)	0.00702	5	1.607e-05	0.01838	MEX
Pre-FEV1/FVC	chr22:47558272-47558489	TBC1D22A (+399863)	0.01247	2	9.79e-06	0.01812	MEX
Pre-FEV1/FVC	chr3:107810360-107810791	CD47 (-715)	1.533e-05	6	1.28e-09	1.204e-06	MEX
Pre-FEV1/FVC	chr3:112013129-112013357	SLC9C1 (-138)	0.003581	3	4.187e-06	0.007416	MEX
Pre-FEV1/FVC	chr3:128292592-128292922	GATA2 (-80729), RPN1 (+76935)	0.01509	4	1.345e-05	0.01639	MEX
Pre-FEV1/FVC	chr3:158518887-158519176	MFSD1 (-622)	0.01829	4	1.993e-05	0.02757	MEX
Pre-FEV1/FVC	chr3:160475034-160475336	PPM1L (+1189), B3GALNT1 (+347954)	7.249e-05	5	7.686e-09	1.032e-05	MEX
Pre-FEV1/FVC	chr3:42977844-42978180	KRBOX1 (-342), ENSG00000273291 (-339)	1.374e-05	6	8.626e-10	1.041e-06	MEX
Pre-FEV1/FVC	chr4:184908738-184909018	STOX2 (+82369), ENPP6 (+230236)	0.009277	4	6.41e-06	0.009237	MEX
Pre-FEV1/FVC	chr4:6247570-6247830	JAKMIP1 (-45418), WFS1 (-23877)	0.01266	4	1.856e-05	0.02853	MEX
Pre-FEV1/FVC	chr4:77341840-77342104	SHROOM3 (-14281), FAM47E-STBD1 (+114793)	0.003581	4	1.749e-06	0.002681	MEX
Pre-FEV1/FVC	chr4:77507101-77507651	SEPT11 (-363480), SHROOM3 (+151123)	0.0001492	5	3.03e-08	2.233e-05	MEX
Pre-FEV1/FVC	chr4:99850884-99851281	EIF4E (-799)	0.0001249	8	7.19e-09	7.342e-06	PR
Pre-FEV1/FVC	chr5:126626091-126626647	MEGF10 (-182)	0.001568	8	5.069e-06	0.003689	MEX
Pre-FEV1/FVC	chr5:131396203-131396357	IL3 (+58)	0.01525	4	5.003e-06	0.01308	PR
Pre-FEV1/FVC	chr5:132155232-132155555	SEPT8 (-42327), SHROOM1 (+11196)	0.0003001	5	5.626e-08	7.061e-05	MEX
Pre-FEV1/FVC	chr5:132158624-132159003	SEPT8 (-45747), SHROOM1 (+7776)	0.001637	3	6.611e-07	0.0007069	MEX
Pre-FEV1/FVC	chr5:158533080-158533375	EBF1 (-6459), RNF145 (+103833)	0.0003624	2	2.474e-05	0.03342	MEX
Pre-FEV1/FVC	chr5:172110210-172110477	NEURL1B (+42075), DUSP1 (+87854)	0.008138	2	3.318e-05	0.04913	MEX
Pre-FEV1/FVC	chr5:36662803-36662950	NIPBL (-213984), SLC1A3 (+56420)	0.01507	3	4.794e-06	0.01313	PR
Pre-FEV1/FVC	chr5:5139333-5139643	ADAMTS16 (-955)	0.001567	8	5.259e-07	0.0006874	MEX
Pre-FEV1/FVC	chr5:76010443-76010658	F2R (-1317)	0.003317	4	1.44e-06	0.002712	MEX
Pre-FEV1/FVC	chr5:8457720-8458089	MTRR (+588688)	0.005029	5	4.371e-06	0.00479	PR
Pre-FEV1/FVC	chr6:17393395-17393825	CAP2 (+163)	0.01895	8	2.369e-05	0.02209	MEX
Pre-FEV1/FVC	chr6:28129312-28129616	ZSCAN9 (-63589), ZKSCAN8 (+19748)	0.002828	8	4.617e-07	0.0006154	PR
Pre-FEV1/FVC	chr6:31148331-31148666	POU5F1 (-10029), HLA-B (+176465)	0.006402	14	1.23e-06	0.001487	PR
Pre-FEV1/FVC	chr6:32015082-32015215	TNXB (-1244)	0.04195	3	1.16e-05	0.03474	MEX
Pre-FEV1/FVC	chr6:32063402-32064837	TNXB (-50215), ATF6B (+31897)	7.813e-08	40	4.691e-15	1.317e-12	MEX
Pre-FEV1/FVC	chr6:32118203-32118457	PPT2 (-2970), PRRT1 (+1399)	0.007694	13	1.935e-06	0.003084	PR
Pre-FEV1/FVC	chr6:33141039-33141305	HLA-DPA1 (-92685), COL11A2 (+19104)	0.004899	4	7.48e-06	0.01133	MEX
Pre-FEV1/FVC	chr6:33141686-33142006	HLA-DPA1 (-93359), COL11A2 (+18430)	0.002756	6	3.765e-07	0.0004768	PR
Pre-FEV1/FVC	chr6:37503609-37504404	CCDC167 (-36309), MDGA1 (+161759)	0.0004717	4	3.055e-09	1.558e-06	PR
Pre-FEV1/FVC	chr6:42883503-42883762	PTCRA (-94)	0.02262	4	2.902e-05	0.04441	MEX
Pre-FEV1/FVC	chr6:72298241-72298527	RIMS1 (-298343), OGFRL1 (+299878)	0.01918	4	2.271e-05	0.03168	MEX
Pre-FEV1/FVC	chr6:90597339-90597591	MDN1 (-68023), GJA10 (-6723)	0.004899	4	2.627e-06	0.004217	MEX
Pre-FEV1/FVC	chr6:99842081-99842368	COQ3 (-145)	0.01969	5	2.395e-05	0.03326	MEX
Pre-FEV1/FVC	chr7:1062651-1062965	GPR146 (-32113), CYP2W1 (+39973)	0.01313	6	1.11e-05	0.01423	MEX
Pre-FEV1/FVC	chr7:116139321-116139705	CAV2 (+69)	0.01206	8	9.734e-06	0.01022	MEX
Pre-FEV1/FVC	chr7:157854692-157854772	PTPRN2 (+525639), DNAJB6 (+725072)	0.009683	3	6.928e-06	0.03449	MEX
Pre-FEV1/FVC	chr7:2152624-2152821	MAD1L1 (+120155), ELFN1 (+424968)	0.001219	3	1.173e-07	0.0002413	PR
Pre-FEV1/FVC	chr7:24797655-24797884	DFNA5 (-38)	0.00192	7	1.239e-06	0.002191	MEX
Pre-FEV1/FVC	chr7:2948080-2948123	GNA12 (-64144), CARD11 (+135477)	0.0005282	2	1.264e-07	0.001191	MEX
Pre-FEV1/FVC	chr7:50628840-50629067	FIGNL1 (-111532), DDC (+4200)	0.0167	3	1.689e-05	0.02971	MEX
Pre-FEV1/FVC	chr7:63361126-63361617	ZNF727 (-144449)	0.007022	4	5.206e-06	0.004289	MEX
Pre-FEV1/FVC	chr7:63386615-63387147	ZNF727 (-118940)	0.02351	4	1.907e-06	0.001452	MEX
Pre-FEV1/FVC	chr8:101118376-101118843	RGS22 (-266)	0.02698	5	4.238e-05	0.03612	MEX
Pre-FEV1/FVC	chr8:10282548-10282809	PRSS55 (-100377), MSRA (+370901)	0.01636	3	1.567e-05	0.02404	MEX
Pre-FEV1/FVC	chr8:142276286-142276533	SLC45A4 (-37737), GPR20 (+100957)	0.03263	3	1.304e-05	0.02118	PR
Pre-FEV1/FVC	chr8:144631523-144631915	GSDMD (-3658)	6.006e-05	5	6.34e-09	6.556e-06	MEX
Pre-FEV1/FVC	chr8:22561444-22561719	EGR3 (-10767), PEBP4 (+223839)	0.006339	2	2.948e-05	0.04252	MEX
Pre-FEV1/FVC	chr8:23162161-23162383	R3HCC1 (+16851), LOXL2 (+99481)	0.007725	3	2e-06	0.003646	PR
Pre-FEV1/FVC	chr8:70378514-70378994	SULF1 (-105)	0.0001408	6	4.949e-07	0.0004178	PR
Pre-FEV1/FVC	chr9:125109045-125109120	RBM18 (-81965), PTGS1 (-24276)	0.01202	2	9.102e-06	0.048	MEX
Post-FEV1	chr1:184355218-184355420	C1orf21 (-873)	0.0116	2	1.946e-06	0.003898	MEX
Post-FEV1	chr1:203734255-203734559	LAX1 (+103)	0.01271	5	4.984e-06	0.006624	PR
Post-FEV1	chr1:204183336-204183655	GOLT1A (-276)	0.008552	7	2.637e-06	0.003345	PR
Post-FEV1	chr1:205561805-205561906	MFSD4 (+23751), ELK4 (+39234)	0.0109	3	3.937e-06	0.01568	PR
Post-FEV1	chr1:209921030-209921232	TRAF3IP3 (-10712), HSD11B1 (+61621)	0.02571	4	1.339e-05	0.02651	PR
Post-FEV1	chr1:2383437-2383687	PEX10 (-39593), PLCH2 (-15336)	0.02475	4	1.258e-05	0.0202	PR
Post-FEV1	chr1:2467095-2467281	TNFRSF14 (-20617), HES5 (-5504)	8.403e-05	3	3.524e-09	7.681e-06	MEX
Post-FEV1	chr1:41628021-41628223	SCMH1 (-1018)	0.02261	2	1.093e-05	0.0217	PR
Post-FEV1	chr1:44883136-44883362	RNF220 (+12383), TMEM53 (+256978)	0.003155	3	5.758e-07	0.001032	PR
Post-FEV1	chr1:77230618-77230837	ST6GALNAC5 (-102398), ST6GALNAC3 (+690324)	0.003155	3	5.568e-07	0.00103	PR
Post-FEV1	chr1:86081442-86081713	CYR61 (+35134), ZNHIT6 (+92523)	0.04045	4	2.863e-05	0.04193	PR
Post-FEV1	chr10:105428384-105428651	NEURL1 (+174782), SH3PXD2A (+186646)	0.03414	4	2.098e-05	0.03135	PR
Post-FEV1	chr10:131567278-131567534	EBF3 (+194699), MGMT (+301958)	0.0008732	3	7.123e-09	1.128e-05	MEX
Post-FEV1	chr11:133837264-133837401	JAM3 (-101487), IGSF9B (-10453)	0.01306	2	5.19e-06	0.01524	PR
Post-FEV1	chr11:18433499-18433732	LDHC (-238)	0.003904	4	1.91e-06	0.003317	MEX
Post-FEV1	chr11:18477152-18477680	LDHAL6A (-15)	3.225e-12	7	1.48e-17	1.136e-14	MEX
Post-FEV1	chr11:3253580-3253896	MRGPRE (-122)	0.0003725	6	4.091e-07	0.0005247	PR
Post-FEV1	chr11:64138718-64138839	SLC22A11 (-184319), RPS6KA4 (+12136)	0.01593	3	3.299e-06	0.01099	MEX
Post-FEV1	chr11:65360320-65360509	KCNK7 (+3052), EHBP1L1 (+16906)	0.003026	4	4.363e-06	0.009314	MEX
Post-FEV1	chr12:127631197-127631293	NONE	0.0008456	2	5.2e-08	0.0002195	MEX
Post-FEV1	chr12:131246066-131246148	RIMBP2 (-243697), STX2 (+77632)	0.003026	2	3.364e-07	0.001662	MEX
Post-FEV1	chr12:133179886-133180045	P2RX2 (-15437), FBRSL1 (+113829)	0.01831	3	9.427e-06	0.02375	MEX
Post-FEV1	chr12:34488728-34488920	ALG10 (+313608)	0.01673	3	6.981e-06	0.01463	PR
Post-FEV1	chr12:47219625-47219958	SLC38A4 (-12)	0.006627	8	3.419e-06	0.004153	PR
Post-FEV1	chr12:51236581-51236768	TMPRSS12 (-41)	0.007918	6	2.345e-06	0.005071	PR
Post-FEV1	chr13:112547340-112547653	SOX1 (-174416), TEX29 (+574482)	0.009587	4	7.096e-06	0.009148	PR
Post-FEV1	chr13:113646731-113646899	F7 (-113306), MCF2L (+23280)	0.02128	2	5.408e-06	0.01296	MEX
Post-FEV1	chr13:114812779-114813015	GAS6 (-245857), RASA3 (+85189)	0.0008456	3	5.011e-08	8.606e-05	MEX
Post-FEV1	chr13:24144256-24144544	SACS (-136559), TNFRSF19 (-9099)	0.003155	4	2.854e-05	0.03938	PR
Post-FEV1	chr13:51640141-51640442	FAM124A (-156215), RNASEH2B (+156478)	0.02744	5	2.443e-05	0.03236	PR
Post-FEV1	chr14:106938233-106938589	TMEM121 (+945471)	3.519e-05	8	8.22e-10	9.36e-07	PR
Post-FEV1	chr14:94291413-94291526	PRIMA1 (-36643), ASB2 (+151667)	0.002649	2	2.548e-07	0.0009137	MEX
Post-FEV1	chr14:95786620-95786801	CLMN (-468)	0.0004893	3	3.579e-08	8.016e-05	PR
Post-FEV1	chr14:95826569-95826997	CLMN (-40540), SYNE3 (+115390)	8.812e-05	5	3.071e-09	2.908e-06	PR
Post-FEV1	chr14:95837800-95837929	CLMN (-51622), SYNE3 (+104308)	0.009463	3	2.988e-06	0.009344	PR
Post-FEV1	chr15:89312794-89313182	ACAN (-33686), ISG20 (+131014)	0.0109	6	9.681e-06	0.01006	PR
Post-FEV1	chr16:33948805-33948885	ENSG00000259680 (-301149)	0.004906	3	1.174e-06	0.005929	PR
Post-FEV1	chr16:50913891-50914024	CYLD (+137287), SALL1 (+271228)	0.00452	3	1.036e-06	0.003152	PR
Post-FEV1	chr16:54228322-54228582	IRX3 (+92223), FTO (+490577)	0.02141	4	5.492e-06	0.008526	MEX
Post-FEV1	chr16:86840466-86840653	FOXL1 (+228445), FBXO31 (+576803)	0.0265	2	1.445e-05	0.03084	PR
Post-FEV1	chr16:90172730-90173019	PRDM7 (-30537)	0.01206	3	4.611e-06	0.006447	PR
Post-FEV1	chr17:37024168-37024625	LASP1 (-1715)	0.01202	3	4.891e-06	0.004329	PR
Post-FEV1	chr17:40489512-40489785	STAT5A (+50084), STAT3 (+50937)	0.04829	5	1.763e-05	0.02585	MEX
Post-FEV1	chr17:40822423-40822653	PLEKHH3 (+6431), TUBG2 (+11215)	0.01373	3	2.575e-06	0.004528	MEX
Post-FEV1	chr17:55962521-55962841	MRPS23 (-35264), VEZF1 (+102832)	0.001773	4	6.133e-07	0.0007766	MEX
Post-FEV1	chr17:79970134-79970313	STRA13 (+10570), ASPSCR1 (+34798)	0.02722	3	7.323e-06	0.01645	MEX
Post-FEV1	chr18:59221319-59221601	CDH20 (+220645), RNF152 (+339532)	0.027	3	1.492e-05	0.02122	PR
Post-FEV1	chr19:12758715-12759156	MAN2B1 (+18620), ZNF791 (+37204)	6.179e-08	5	1.554e-12	1.428e-09	MEX
Post-FEV1	chr19:42440000-42440198	RABAC1 (+23443), ARHGEF1 (+51584)	0.01966	4	8.938e-06	0.01813	PR
Post-FEV1	chr19:45737791-45738115	EXOC3L2 (-484)	0.001144	4	1.72e-06	0.00215	MEX
Post-FEV1	chr19:50666237-50666552	IZUMO2 (+57)	0.02028	5	9.656e-06	0.01235	PR
Post-FEV1	chr19:55660513-55660620	TNNT1 (+155)	0.003155	4	5.534e-07	0.002094	PR
Post-FEV1	chr2:175206965-175207244	SP9 (+7431), CIR1 (+53338)	0.004288	2	9.203e-07	0.001336	PR
Post-FEV1	chr20:3145177-3145597	FASTKD5 (-4844), UBOX5 (-4545)	0.00452	4	1.413e-06	0.001362	PR
Post-FEV1	chr20:591075-591400	TCF15 (-196)	0.02947	6	3.615e-05	0.04408	PR
Post-FEV1	chr22:38863593-38863644	KDELR3 (-464)	0.0003725	2	3.823e-08	0.0003038	PR
Post-FEV1	chr3:170136158-170136485	CLDN11 (-331)	0.003155	6	5.682e-07	0.0007041	PR
Post-FEV1	chr3:46940152-46940439	NBEAL2 (-80877), PTH1R (+15449)	0.007968	4	1.301e-05	0.0182	MEX
Post-FEV1	chr5:110062383-110062729	TMEM232 (-190)	0.0002509	5	1.281e-08	1.501e-05	PR
Post-FEV1	chr5:170736020-170736335	TLX3 (-110)	0.02875	5	1.623e-05	0.02067	PR
Post-FEV1	chr5:78407417-78407683	BHMT (-52)	0.003026	7	3.733e-07	0.0005687	MEX
Post-FEV1	chr6:147124880-147124996	STXBP5 (-400731), ADGB (+204837)	0.003227	6	6.606e-07	0.002306	PR
Post-FEV1	chr6:27570441-27570548	ZNF184 (-129598), HIST1H2BL (+205214)	0.0109	3	3.782e-06	0.01423	PR
Post-FEV1	chr6:27637519-27637537	ZNF184 (-196631), HIST1H2BL (+138181)	0.005258	2	1.349e-06	0.02993	PR
Post-FEV1	chr6:28446793-28447115	ZSCAN23 (-35710), GPX6 (+36616)	0.04911	5	3.986e-05	0.04894	PR
Post-FEV1	chr6:28565402-28565626	SCAND3 (-10402), TRIM27 (+326252)	0.01966	2	8.974e-06	0.01611	PR
Post-FEV1	chr6:28911758-28912166	TRIM27 (-20196), ZNF311 (+61075)	0.0008456	9	6.717e-08	6.674e-05	MEX
Post-FEV1	chr6:32847376-32847845	PSMB9 (+25673), HLA-DMB (+61236)	0.001364	18	1.595e-07	0.0001378	PR
Post-FEV1	chr7:1026167-1026363	GPR146 (-68656), CYP2W1 (+3430)	0.04051	2	1.278e-05	0.02609	MEX
Post-FEV1	chr7:156400710-156400990	SHH (-795883), C7orf13 (+32498)	0.03791	4	2.609e-05	0.03707	PR
Post-FEV1	chr7:27183793-27184375	HOXA5 (-797)	0.003155	16	1.365e-06	0.0009506	PR
Post-FEV1	chr7:4885520-4885643	PAPOLB (+16043), AP5Z1 (+70329)	2.895e-05	3	1e-09	3.297e-06	MEX
Post-FEV1	chr7:55432401-55432692	LANCL2 (-594)	0.01429	3	2.821e-06	0.003922	MEX
Post-FEV1	chr8:144631523-144631915	GSDMD (-3658)	3.519e-05	5	7.884e-09	8.152e-06	PR
Post-FEV1	chr8:70906995-70907139	SLCO5A1 (-159768), PRDM14 (+76495)	2.465e-05	3	6.08e-11	1.712e-07	PR
Post-FVC	chr1:156616553-156617074	BCAN (+5074), NES (+30375)	0.03122	6	2.746e-05	0.02114	PR
Post-FVC	chr1:182026509-182026795	ZNF648 (+4195), CACNA1E (+573771)	0.01079	2	1.344e-05	0.01887	PR
Post-FVC	chr1:204183336-204183655	GOLT1A (-276)	0.00184	7	4.601e-07	0.0005845	PR
Post-FVC	chr1:228785986-228786295	RHOU (-84683), RNF187 (+111379)	0.02645	3	1.403e-05	0.01824	MEX
Post-FVC	chr1:2383437-2383687	PEX10 (-39593), PLCH2 (-15336)	0.003135	4	9.433e-07	0.001528	PR
Post-FVC	chr1:2467095-2467281	TNFRSF14 (-20617), HES5 (-5504)	0.0002148	3	1.06e-08	2.31e-05	MEX
Post-FVC	chr1:26233375-26233623	STMN1 (-542)	0.02408	8	1.384e-05	0.02236	MEX
Post-FVC	chr1:27028973-27029290	PIGV (-85554), ARID1A (+6608)	0.02993	2	1.698e-05	0.02148	MEX
Post-FVC	chr1:3590919-3591248	SMIM1 (-98268), TP73 (+22000)	0.04068	2	2.781e-05	0.03368	MEX
Post-FVC	chr1:3616497-3616642	SMIM1 (-72782), TP73 (+47486)	0.004283	2	9.195e-07	0.002567	MEX
Post-FVC	chr1:3624053-3624292	SMIM1 (-65179), TP73 (+55089)	0.00296	2	5.453e-07	0.0009245	MEX
Post-FVC	chr1:3774826-3775105	CEP104 (-1203), DFFB (+1121)	0.01603	5	6.288e-06	0.009094	MEX
Post-FVC	chr1:44883136-44883362	RNF220 (+12383), TMEM53 (+256978)	0.01525	3	8.198e-06	0.0146	PR
Post-FVC	chr1:68512538-68513063	GNG12 (-213651), DIRAS3 (+4513)	0.000269	8	1.84e-08	1.421e-05	MEX
Post-FVC	chr1:77230618-77230837	ST6GALNAC5 (-102398), ST6GALNAC3 (+690324)	0.0197	3	1.258e-05	0.02302	PR
Post-FVC	chr1:86081442-86081713	CYR61 (+35134), ZNHIT6 (+92523)	0.0101	4	5.073e-06	0.00756	PR
Post-FVC	chr10:105344746-105344807	NEURL1 (+91041), SH3PXD2A (+270387)	0.0101	3	5.134e-06	0.03354	PR
Post-FVC	chr10:105428384-105428651	NEURL1 (+174782), SH3PXD2A (+186646)	0.005675	4	1.891e-06	0.002867	PR
Post-FVC	chr10:110225899-110226387	NONE	0.00897	4	4.735e-06	0.003926	PR
Post-FVC	chr10:124638755-124639012	FAM24B (+230)	0.0008552	5	5.485e-08	8.651e-05	MEX
Post-FVC	chr10:29214116-29214361	LYZL1 (-363751), BAMBI (+247968)	0.009645	3	9.779e-06	0.01605	PR
Post-FVC	chr10:64578918-64579140	EGR2 (-2914)	1.11e-06	3	2.189e-11	3.998e-08	MEX
Post-FVC	chr10:88728072-88728361	ADIRF (+268)	2.846e-05	5	1.337e-07	0.0001875	PR
Post-FVC	chr11:130271766-130271905	ZBTB44 (-87255), ADAMTS8 (+27052)	0.005434	4	1.326e-06	0.003861	MEX
Post-FVC	chr11:13983704-13983986	FAR1 (+293628), RRAS2 (+396885)	0.03606	8	3.088e-05	0.04342	PR
Post-FVC	chr11:18433499-18433732	LDHC (-238)	0.006057	4	1.157e-05	0.01993	MEX
Post-FVC	chr11:18477152-18477680	LDHAL6A (-15)	2.608e-18	7	1.566e-23	1.203e-20	MEX
Post-FVC	chr11:3253580-3254065	MRGPRE (-207)	5.96e-09	8	8.715e-14	7.284e-11	PR
Post-FVC	chr11:65360122-65360509	KCNK7 (+3151), EHBP1L1 (+16807)	0.00296	5	4.701e-07	0.0004922	MEX
Post-FVC	chr11:71259250-71259581	KRTAP5-9 (-50)	0.008396	4	2.526e-06	0.003089	MEX
Post-FVC	chr11:92702372-92702912	MTNR1B (-244)	0.007724	8	3.514e-06	0.002634	PR
Post-FVC	chr12:130822285-130822818	PIWIL1 (+120)	0.00296	5	1.465e-06	0.001113	MEX
Post-FVC	chr12:41582016-41582362	PDZRN4 (-61)	0.0001023	5	4.13e-09	4.839e-06	MEX
Post-FVC	chr12:47219625-47220092	SLC38A4 (-79)	0.002524	9	7.709e-07	0.000669	PR
Post-FVC	chr12:53343513-53343849	KRT18 (+933)	0.0003481	3	5.457e-08	6.583e-05	PR
Post-FVC	chr12:54446018-54446576	ENSG00000273266 (-1364), HOXC4 (-1364)	0.0002045	10	3.22e-08	2.339e-05	PR
Post-FVC	chr12:57569767-57569940	NXPH4 (-40724), LRP1 (+47572)	0.002023	4	2.346e-07	0.0005496	MEX
Post-FVC	chr12:6485880-6486123	SCNN1A (-1612)	0.02598	3	1.904e-05	0.03127	PR
Post-FVC	chr13:114812779-114813015	GAS6 (-245857), RASA3 (+85189)	0.002916	3	3.788e-07	0.0006504	MEX
Post-FVC	chr13:91827285-91827600	GPC5 (-223486)	0.001985	3	2.105e-07	0.0002709	MEX
Post-FVC	chr14:94462308-94462607	OTUB2 (-30217), ASB2 (-19321)	0.03336	4	2e-05	0.02676	MEX
Post-FVC	chr14:95786620-95786801	CLMN (-468)	0.0003375	3	4.412e-08	9.882e-05	PR
Post-FVC	chr14:95826569-95826997	CLMN (-40540), SYNE3 (+115390)	0.001571	5	3.93e-07	0.0003722	PR
Post-FVC	chr14:95837800-95837929	CLMN (-51622), SYNE3 (+104308)	0.0003172	3	3.914e-08	0.000123	PR
Post-FVC	chr15:25068563-25068790	SNRPN (-117)	0.00296	7	5.346e-07	0.0009542	MEX
Post-FVC	chr15:25093243-25093521	ENSG00000273173 (-106753), SNRPN (+24588)	0.01603	4	6.175e-06	0.008964	MEX
Post-FVC	chr15:62516404-62516670	TLN2 (-337027), C2CD4B (-59055)	0.01351	3	1.239e-05	0.01871	MEX
Post-FVC	chr15:69222987-69223018	SPESP1 (+164)	0.00118	2	8.73e-08	0.001141	MEX
Post-FVC	chr15:84115432-84115529	SH3GL3 (-499)	0.005687	3	1.417e-06	0.005903	MEX
Post-FVC	chr16:50913891-50914024	CYLD (+137287), SALL1 (+271228)	9.453e-06	3	6.293e-10	1.918e-06	PR
Post-FVC	chr16:90172730-90173019	PRDM7 (-30537)	0.0005497	3	9.222e-08	0.0001293	PR
Post-FVC	chr17:2951665-2951736	OR1D5 (+15200), RAP1GAP2 (+251969)	0.01544	4	5.524e-06	0.03104	MEX
Post-FVC	chr17:39023523-39023765	KRT12 (-182)	0.006734	2	1.761e-06	0.002946	MEX
Post-FVC	chr17:45855552-45855879	OSBPL7 (+43420), TBX21 (+45106)	0.01008	3	4.873e-06	0.006022	PR
Post-FVC	chr17:55962521-55962841	MRPS23 (-35264), VEZF1 (+102832)	2.593e-05	4	1.451e-09	1.839e-06	MEX
Post-FVC	chr18:23713406-23713928	PSMA8 (-174)	0.003	8	1.243e-06	0.0009648	MEX
Post-FVC	chr19:12759033-12759156	MAN2B1 (+18461), ZNF791 (+37363)	0.002126	4	8.578e-07	0.002823	MEX
Post-FVC	chr19:2889207-2889256	ZNF57 (-11664), ZNF556 (+21899)	0.007468	2	2.174e-06	0.01783	MEX
Post-FVC	chr19:50666237-50666552	IZUMO2 (+57)	0.01929	5	1.185e-05	0.01513	PR
Post-FVC	chr19:52391077-52391605	ZNF577 (-137)	0.009957	12	5.721e-06	0.004382	PR
Post-FVC	chr19:55660513-55660620	TNNT1 (+155)	0.00184	4	4.764e-07	0.001803	PR
Post-FVC	chr19:56002239-56002446	SSC5D (+2409), SBK2 (+46113)	0.0101	3	5.011e-06	0.009765	PR
Post-FVC	chr2:131797437-131797972	FAM168B (+53296), ARHGEF4 (+123481)	0.001103	4	2.792e-07	0.0002115	PR
Post-FVC	chr2:18765847-18766140	RDH14 (-24048), NT5C1B (+4818)	0.03498	4	2.97e-05	0.04025	PR
Post-FVC	chr2:21266946-21267334	APOB (-195)	0.00296	9	5.807e-07	0.0006065	MEX
Post-FVC	chr2:23886099-23886357	ATAD2B (+263756), KLHL29 (+278140)	0.02122	3	1.424e-05	0.02213	PR
Post-FVC	chr2:39470724-39471028	CDKL4 (-14203), MAP4K3 (+193577)	0.01774	4	2.152e-05	0.02829	MEX
Post-FVC	chr2:98340424-98340655	ZAP70 (+10517), TMEM131 (+271814)	0.008249	3	1.909e-05	0.03295	PR
Post-FVC	chr20:30225665-30225851	COX4I2 (+67)	0.005915	5	8.384e-06	0.01811	PR
Post-FVC	chr20:3145177-3145597	FASTKD5 (-4844), UBOX5 (-4545)	0.0003481	4	1.95e-07	0.0001882	PR
Post-FVC	chr20:591075-591400	TCF15 (-196)	0.004346	6	2.174e-06	0.002708	PR
Post-FVC	chr20:61446961-61447194	COL9A3 (-1336)	0.01081	6	5.059e-06	0.008763	MEX
Post-FVC	chr22:38863593-38863644	KDELR3 (-464)	0.0003481	2	1.612e-07	0.00128	PR
Post-FVC	chr22:40082172-40082521	GRAP2 (-214739), CACNA1I (+115589)	0.008249	3	4.18e-06	0.004844	PR
Post-FVC	chr3:113464992-113465120	ATP6V1A (-810), NAA50 (+65)	0.008249	2	3.5e-06	0.01102	PR
Post-FVC	chr3:170136158-170136485	CLDN11 (-331)	0.0005307	6	8.509e-08	0.0001055	PR
Post-FVC	chr4:186732836-186733060	PDLIM3 (-276286), SORBS2 (+144858)	0.0197	7	1.244e-05	0.02226	PR
Post-FVC	chr5:180646753-180646976	TRIM41 (-3425)	0.01938	3	1.78e-05	0.03184	PR
Post-FVC	chr5:3606488-3606795	IRX1 (+10474)	0.002672	3	7.513e-07	0.0009915	PR
Post-FVC	chr5:52096640-52096811	ITGA2 (-188430), PELO (+12952)	0.005915	2	2.101e-06	0.004968	PR
Post-FVC	chr5:8457547-8458089	MTRR (+588601)	0.001985	6	2.454e-07	0.0001835	MEX
Post-FVC	chr6:20032626-20032841	MBOAT1 (+179896), ID4 (+195117)	0.007582	3	2.92e-06	0.00549	PR
Post-FVC	chr6:27570441-27570548	ZNF184 (-129598), HIST1H2BL (+205214)	0.002799	3	8.149e-07	0.003083	PR
Post-FVC	chr6:31650734-31651291	LY6G5C (-2859)	0.001565	14	2.126e-07	0.0001547	MEX
Post-FVC	chr6:32847376-32847845	PSMB9 (+25673), HLA-DMB (+61236)	5.06e-06	18	3.892e-10	3.364e-07	PR
Post-FVC	chr6:70990225-70990361	COL9A1 (+22493), COL19A1 (+413830)	0.004939	3	1.121e-06	0.003336	MEX
Post-FVC	chr6:72130431-72131020	RIMS1 (-466001), OGFRL1 (+132220)	5.06e-06	8	4.113e-08	2.831e-05	PR
Post-FVC	chr6:76203529-76203675	FILIP1 (-148)	0.005675	6	1.165e-05	0.03184	PR
Post-FVC	chr7:120968876-120969174	WNT16 (-32)	0.02408	8	1.182e-05	0.01595	MEX
Post-FVC	chr7:155255121-155255369	EN2 (+4421), CNPY1 (+71312)	0.02408	4	1.14e-05	0.01846	MEX
Post-FVC	chr7:27142099-27143334	HOXA2 (-287)	0.03122	6	1.621e-05	0.005307	PR
Post-FVC	chr7:27183374-27184667	HOXA5 (-734)	0.0001023	29	2.7e-10	8.465e-08	PR
Post-FVC	chr7:4885520-4885643	PAPOLB (+16043), AP5Z1 (+70329)	0.0199	3	8.46e-06	0.0275	MEX
Post-FVC	chr8:103540782-103541014	UBR5 (-115829), ODF1 (-22902)	0.03339	3	2.749e-05	0.0469	PR
Post-FVC	chr8:144309590-144309876	ZFP41 (-19365), GPIHBP1 (+14665)	0.04054	2	2.75e-05	0.03823	MEX
Post-FVC	chr8:144631523-144631915	GSDMD (-3658)	1.463e-07	5	1.259e-11	1.302e-08	PR
Post-FVC	chr8:38964857-38965252	ADAM32 (-113)	0.001034	7	2.488e-05	0.02521	PR
Post-FVC	chr8:41505410-41505625	NKX6-3 (-640)	0.01081	3	3.449e-06	0.006482	MEX
Post-FVC	chr8:52321813-52322341	PXDNL (+399928)	0.00296	6	8.283e-07	0.0006357	MEX
Post-FVC	chr8:70906735-70907139	SLCO5A1 (-159638), PRDM14 (+76625)	4.887e-07	4	1.708e-09	1.714e-06	PR
Post-FVC	chr9:136216075-136216154	MED22 (-1557), RPL7A (+1046)	0.0199	2	8.39e-06	0.04214	MEX
Post-FVC	chr9:136726358-136726575	SARDH (-121425), VAV2 (+130965)	0.02957	2	2.235e-05	0.04089	PR
Post-FEV1/FVC	chr1:106623780-106623967	PRMT6 (-975427)	0.007066	2	1.03e-05	0.02207	MEX
Post-FEV1/FVC	chr1:1289805-1290092	DVL1 (-5457), MXRA8 (+3966)	0.000747	3	1.864e-06	0.002629	MEX
Post-FEV1/FVC	chr1:17531432-17531661	PADI1 (-74)	0.02482	2	1.387e-05	0.02426	MEX
Post-FEV1/FVC	chr1:204183518-204183655	GOLT1A (-367)	0.01323	5	1.033e-06	0.003051	PR
Post-FEV1/FVC	chr1:228246631-228246937	ARF1 (-24067), WNT3A (+52032)	0.01973	3	2.439e-05	0.0318	MEX
Post-FEV1/FVC	chr1:228785986-228786295	RHOU (-84683), RNF187 (+111379)	0.005979	3	1.131e-06	0.001483	MEX
Post-FEV1/FVC	chr1:2349733-2350197	PLCH2 (-48933), PEX10 (-5996)	0.0008827	4	7.125e-08	6.224e-05	PR
Post-FEV1/FVC	chr1:26233331-26233709	STMN1 (-563)	0.0006657	10	3.988e-08	4.277e-05	PR
Post-FEV1/FVC	chr10:94827199-94827528	CYP26A1 (-6283), CYP26C1 (+6343)	0.02482	2	2.387e-05	0.02898	MEX
Post-FEV1/FVC	chr11:128555528-128555749	ETS1 (-98186), FLI1 (-8026)	0.01472	2	3.959e-06	0.007235	PR
Post-FEV1/FVC	chr12:102036139-102036563	CHPT1 (-55054), MYBPC1 (+47604)	0.005703	5	1.098e-06	0.00105	MEX
Post-FEV1/FVC	chr12:126345842-126346276	TMEM132B (+534897)	1.46e-07	4	5.333e-13	4.982e-10	MEX
Post-FEV1/FVC	chr12:34260736-34261116	ALG10 (+85710)	0.001134	3	1.195e-07	0.0001274	MEX
Post-FEV1/FVC	chr12:41582016-41582362	PDZRN4 (-61)	0.005369	5	9.918e-07	0.001161	MEX
Post-FEV1/FVC	chr13:111297399-111297551	CARKD (+29467), CARS2 (+61029)	0.01371	3	4.262e-06	0.0113	MEX
Post-FEV1/FVC	chr13:112547340-112547653	SOX1 (-174416), TEX29 (+574482)	0.001379	4	1.335e-06	0.001727	PR
Post-FEV1/FVC	chr13:52436046-52436281	CCDC70 (+47)	0.03462	2	2.318e-05	0.0392	MEX
Post-FEV1/FVC	chr14:23623479-23623935	CEBPE (-34882), SLC7A8 (+29142)	0.0003056	5	1.312e-08	1.166e-05	PR
Post-FEV1/FVC	chr14:71606273-71606506	SIPA1L1 (-389652), PCNX (+232268)	0.02962	2	1.411e-05	0.02426	PR
Post-FEV1/FVC	chr15:39871807-39872037	THBS1 (-1372)	0.007785	5	4.388e-06	0.007703	PR
Post-FEV1/FVC	chr15:65689151-65689433	IGDCC3 (-18914), IGDCC4 (+26118)	0.009474	5	2.267e-06	0.003253	MEX
Post-FEV1/FVC	chr15:68924113-68924220	CORO2B (+52594), ANP32A (+189067)	0.01263	3	3.581e-06	0.01348	MEX
Post-FEV1/FVC	chr16:1231406-1231723	CACNA1H (+28324), TPSG1 (+43692)	0.03899	4	1.491e-05	0.01889	PR
Post-FEV1/FVC	chr16:2203007-2203176	TRAF7 (-2674)	0.02831	2	1.67e-05	0.03926	MEX
Post-FEV1/FVC	chr16:48381504-48381600	SIAH1 (+18260), LONP2 (+103345)	0.01819	2	6.846e-06	0.02849	MEX
Post-FEV1/FVC	chr16:69966814-69967212	CLEC18A (-18070), WWP2 (+170804)	0.00377	6	4.714e-07	0.00048	PR
Post-FEV1/FVC	chr16:89168370-89168599	CDH15 (-69690), ACSF3 (+8268)	0.001134	3	8.598e-08	0.0001522	MEX
Post-FEV1/FVC	chr17:1492086-1492206	PITPNA (-26036), SLC43A2 (+39984)	0.01348	3	4.058e-06	0.01361	MEX
Post-FEV1/FVC	chr17:27899575-27899966	TP53I13 (+4109), GIT1 (+16796)	0.0006657	3	3.068e-08	3.18e-05	PR
Post-FEV1/FVC	chr17:6679253-6679564	FBXO39 (-133)	0.0008269	10	1.016e-07	0.0001325	MEX
Post-FEV1/FVC	chr17:6796744-6797771	ALOX12 (-102126), TEKT1 (-62178)	0.0005916	9	3.137e-14	1.24e-11	PR
Post-FEV1/FVC	chr17:6899084-6899522	ALOX12 (-81)	0.007785	9	1.57e-06	0.001452	PR
Post-FEV1/FVC	chr17:75318654-75318882	TNRC6C (-682369), SEPT9 (+41276)	0.01932	3	8.532e-06	0.01506	MEX
Post-FEV1/FVC	chr19:12624564-12624832	ZNF709 (-29055), ZNF564 (+37645)	0.01584	7	8.826e-06	0.01326	MEX
Post-FEV1/FVC	chr19:1851749-1851995	REXO1 (-3420)	0.005201	3	8.598e-07	0.001416	MEX
Post-FEV1/FVC	chr19:3369701-3369820	NFIC (+3177), C19orf77 (+110779)	0.01143	4	9.952e-06	0.03333	PR
Post-FEV1/FVC	chr19:3480362-3480672	C19orf77 (+23)	0.04011	5	3.264e-05	0.04179	MEX
Post-FEV1/FVC	chr19:42817153-42817302	TMEM145 (-260)	0.01267	3	2.926e-06	0.007929	PR
Post-FEV1/FVC	chr19:50861773-50862121	KCNC3 (-29313), NAPSA (+7140)	0.002473	5	3.154e-07	0.0003673	MEX
Post-FEV1/FVC	chr19:55667445-55667663	TNNT1 (-6832), TNNI3 (+1546)	0.004609	3	6.596e-07	0.001226	MEX
Post-FEV1/FVC	chr19:57742111-57742444	AURKC (-153)	0.000747	8	3.318e-08	4.039e-05	MEX
Post-FEV1/FVC	chr2:114359187-114359251	RABL2A (-25587), FOXD4L1 (+102558)	0.01968	2	5.776e-06	0.03593	PR
Post-FEV1/FVC	chr2:21266726-21267212	APOB (-24)	0.003313	9	1.11e-05	0.009218	MEX
Post-FEV1/FVC	chr2:24271826-24272044	C2orf44 (-1712), FKBP1B (-649)	0.01263	3	3.623e-06	0.006714	MEX
Post-FEV1/FVC	chr2:66673315-66673449	ETAA1 (-951069), MEIS1 (+10850)	0.005153	3	8.136e-07	0.002458	MEX
Post-FEV1/FVC	chr20:30605655-30605916	HCK (-34278), CCM2L (+7533)	0.001787	4	1.587e-07	0.0002464	PR
Post-FEV1/FVC	chr20:35233379-35233582	C20orf24 (-744)	0.01819	3	7.15e-06	0.01418	MEX
Post-FEV1/FVC	chr20:60528757-60528916	TAF4 (+112029), CDH4 (+701355)	0.01016	3	2.506e-06	0.006367	MEX
Post-FEV1/FVC	chr20:62121917-62122039	KCNQ2 (-17987), EEF1A2 (+8527)	0.0141	3	4.538e-06	0.01496	MEX
Post-FEV1/FVC	chr3:126911726-126911953	PLXNA1 (+204403), TPRA1 (+397772)	0.04464	4	1.927e-05	0.03382	PR
Post-FEV1/FVC	chr3:157155201-157155476	PTX3 (+761)	0.0192	4	7.878e-06	0.01155	MEX
Post-FEV1/FVC	chr3:157260626-157260788	VEPH1 (-39491), SHOX2 (+563242)	0.001134	2	6.089e-08	0.0001523	MEX
Post-FEV1/FVC	chr3:175338260-175338547	NAALADL2 (+761334)	0.04873	3	2.227e-05	0.03096	PR
Post-FEV1/FVC	chr3:187870620-187871034	BCL6 (-407312), LPP (-59894)	0.002859	7	3.035e-07	0.0002971	PR
Post-FEV1/FVC	chr3:42977844-42978180	KRBOX1 (-342), ENSG00000273291 (-339)	0.0004121	6	1.314e-08	1.585e-05	MEX
Post-FEV1/FVC	chr4:104640832-104641319	TACR3 (-103)	0.008231	6	2.138e-06	0.001778	MEX
Post-FEV1/FVC	chr4:184908738-184909018	STOX2 (+82369), ENPP6 (+230236)	0.01767	4	6.232e-06	0.008982	MEX
Post-FEV1/FVC	chr4:6247570-6247830	JAKMIP1 (-45418), WFS1 (-23877)	0.0192	4	8.335e-06	0.01291	MEX
Post-FEV1/FVC	chr4:77341840-77342104	SHROOM3 (-14281), FAM47E-STBD1 (+114793)	0.01117	4	3.004e-06	0.004601	MEX
Post-FEV1/FVC	chr4:99850800-99851281	EIF4E (-757)	2.37e-06	9	2.879e-11	2.427e-08	PR
Post-FEV1/FVC	chr5:126626091-126626364	MEGF10 (-323)	0.01982	6	5.677e-06	0.008394	MEX
Post-FEV1/FVC	chr5:132155232-132155555	SEPT8 (-42327), SHROOM1 (+11196)	0.04011	5	3.393e-05	0.04169	MEX
Post-FEV1/FVC	chr5:23507457-23507656	PRDM9 (-167)	0.0192	7	8.291e-06	0.01675	MEX
Post-FEV1/FVC	chr5:2537519-2537834	IRX4 (-650345), IRX2 (+214099)	0.0008853	5	9.094e-08	0.000117	PR
Post-FEV1/FVC	chr5:36662803-36662950	NIPBL (-213984), SLC1A3 (+56420)	0.01143	3	2.402e-06	0.006602	PR
Post-FEV1/FVC	chr5:40841297-40841590	CARD6 (+158)	0.04056	5	3.618e-05	0.04882	MEX
Post-FEV1/FVC	chr5:76010443-76010658	F2R (-1317)	0.01819	4	7.174e-06	0.01344	MEX
Post-FEV1/FVC	chr5:78365646-78365801	DMGDH (-252), BHMT2 (+184)	0.006055	5	4.823e-06	0.01253	MEX
Post-FEV1/FVC	chr6:33141290-33142006	HLA-DPA1 (-93161), COL11A2 (+18628)	0.01843	8	1.611e-09	9.118e-07	PR
Post-FEV1/FVC	chr6:72298241-72298527	RIMS1 (-298343), OGFRL1 (+299878)	0.03209	4	3.45e-05	0.04772	MEX
Post-FEV1/FVC	chr6:74024343-74024628	KHDC1 (-4548)	0.006247	3	1.31e-06	0.001861	MEX
Post-FEV1/FVC	chr6:74072241-74072447	KHDC3L (-56)	0.00377	7	4.559e-07	0.0008967	PR
Post-FEV1/FVC	chr7:142494147-142494439	EPHB6 (-58499), PRSS1 (+36963)	0.001204	5	1.163e-07	0.0001614	MEX
Post-FEV1/FVC	chr7:157667761-157668051	DNAJB6 (+538246), PTPRN2 (+712465)	0.02107	4	1.016e-05	0.0141	MEX
Post-FEV1/FVC	chr7:24797785-24797884	DFNA5 (-103)	0.005979	4	1.137e-05	0.0455	MEX
Post-FEV1/FVC	chr7:2948080-2948123	GNA12 (-64144), CARD11 (+135477)	0.004059	2	5.407e-07	0.005084	MEX
Post-FEV1/FVC	chr7:4304778-4305061	FOXK1 (-417020), SDK1 (+963840)	0.02243	4	7.247e-06	0.01033	PR
Post-FEV1/FVC	chr7:50628840-50629067	FIGNL1 (-111532), DDC (+4200)	3.061e-05	3	5.287e-10	9.44e-07	MEX
Post-FEV1/FVC	chr7:63361126-63361617	ZNF727 (-144449)	0.001204	4	1.424e-07	0.0001176	MEX
Post-FEV1/FVC	chr7:63386615-63387147	ZNF727 (-118940)	0.004721	4	1.297e-08	9.885e-06	MEX
Post-FEV1/FVC	chr8:102236521-102236831	GRHL2 (-267984), ZNF706 (-19161)	0.009903	4	1.55e-05	0.02006	PR
Post-FEV1/FVC	chr8:1273591-1273856	TDRP (-777943), DLGAP2 (-175808)	0.03462	5	2.361e-05	0.03546	MEX
Post-FEV1/FVC	chr8:19540465-19540734	INTS10 (-134051), CSGALNACT1 (-80594)	0.03065	4	1.875e-05	0.02787	MEX
Post-FEV1/FVC	chr9:100070006-100070142	TDRD7 (-104158), CCDC180 (+69295)	8.074e-06	2	7.242e-11	2.159e-07	MEX
a Chromosomal positions in hg19. Abbreviations: MEX: Mexicans; min_p: Minimum p-value in the region; n_probes: Number of probes in the region; Post: Post-administration of albuterol; PR: Puerto Ricans; Pre: Pre-administration of albuterol; z_p: P-value for the region; z_sidak_p: Sidak-corrected p-value. Associations in bold were previously described in Koreans [11] or Europeans [18].

[truncated: 3 more sheets: S11, S12, S13]
